# Supplementary material for: Age and Sex Differences in the Genetics of Cardiomyopathy
Source: J Cardiovasc Transl Res. 2023 Jul 21;16(6):1287–302. doi: 10.1007/s12265-023-10411-8 (PMC10721711; doi:10.1007/s12265-023-10411-8)
Supplement: Supplementary file 1 — Supplementary file1 (XLSX 119 KB) [file 12265_2023_10411_MOESM1_ESM.xlsx]

## Sheet: Table S1 Gene list
Supplementary Table S1. Cardiomyopathy gene list (n=78)
Gene ID	Gene category	Tier	Inheritance	ClinGen Curation
SCN5A	Channel	Tier 1	Autosomal dominant	Definitive
ACTC1	Sarcomeric	Tier 1	Autosomal dominant	Definitive
MYBPC3	Sarcomeric	Tier 1	Autosomal dominant	Definitive
MYH7	Sarcomeric	Tier 1	Autosomal dominant	Definitive
MYL2	Sarcomeric	Tier 1	Autosomal dominant	Definitive
MYL3	Sarcomeric	Tier 1	Autosomal dominant	Definitive
TNNI3	Sarcomeric	Tier 1	Autosomal dominant	Definitive
TNNT2	Sarcomeric	Tier 1	Autosomal dominant	Definitive
TPM1	Sarcomeric	Tier 1	Autosomal dominant	Definitive
TTN	Sarcomeric	Tier 1	Autosomal dominant	Definitive
FLNC	Cytoskeletal	Tier 1	Autosomal dominant	Definitive
PLN	Cytoskeletal	Tier 1	Autosomal dominant	Definitive
DES	Structural	Tier 1	Autosomal dominant	Definitive
LMNA	Structural	Tier 1	Autosomal dominant	Definitive
DSC2	Desmosomal	Tier 1	Autosomal dominant	Definitive
DSG2	Desmosomal	Tier 1	Autosomal dominant	Definitive
DSP	Desmosomal	Tier 1	Autosomal dominant	Definitive
JUP	Desmosomal	Tier 1	Autosomal dominant	Definitive
PKP2	Desmosomal	Tier 1	Autosomal dominant	Definitive
BAG3	Signaling	Tier 1	Autosomal dominant	Definitive
RBM20	Signaling	Tier 1	Autosomal dominant	Definitive
TMEM43	Signaling	Tier 1	Autosomal dominant	Definitive
TNNC1	Cytoskeletal	Tier 1	Autosomal dominant	Definitive
PRKAG2	Metabolic	Tier 1	Autosomal dominant	Definitive
ALPK3*	Signaling	Tier 1	Autosomal dominant and recessive	Definitive
TTR	Signaling	Tier 2	Autosomal dominant	Definitive
PSEN1	Signaling	Tier 2	Autosomal dominant	Disputed
CASQ2	Calcium signaling	Tier 2	Autosomal dominant	Disputed
ABCC9	Channel	Tier 2	Autosomal dominant	Limited
RYR2	Channel	Tier 2	Autosomal dominant	Limited
PDLIM3	Cytoskeletal	Tier 2	Autosomal dominant	Limited
ILK	Structural	Tier 2	Autosomal dominant	Limited
LAMA4	Structural	Tier 2	Autosomal dominant	Limited
MYLK2	Structural	Tier 2	Autosomal dominant	Limited
NEBL	Structural	Tier 2	Autosomal dominant	Limited
SGCD	Structural	Tier 2	Autosomal dominant	Limited
PSEN2	Signaling	Tier 2	Autosomal dominant	Limited
TCAP	Z-disc	Tier 2	Autosomal dominant	Limited
LDB3	Z-disc	Tier 2	Autosomal dominant	Limited
CALR3	Calcium signaling	Tier 2	Autosomal dominant	Limited
MYOM1	Structural	Tier 2	Autosomal dominant	Limited
MYPN	Structural	Tier 2	Autosomal dominant	Limited
CTNNA3	Z-disc	Tier 2	Autosomal dominant	Limited
MYOZ2	Z-disc	Tier 2	Autosomal dominant	Limited
EYA4	Signaling	Tier 2	Autosomal dominant	Limited
PRDM16	Signaling	Tier 2	Autosomal dominant	Limited
TGFB3	Signaling	Tier 2	Autosomal dominant	Limited
KRAS	RAS	Tier 2	Autosomal dominant	Limited
MYH6	Cytoskeletal	Tier 2	Autosomal dominant	Limited
OBSCN	Structural	Tier 2	Autosomal dominant	Limited
DTNA	Dystroglycan	Tier 2	Autosomal dominant	Limited
ANKRD1	Z-disc	Tier 2	Autosomal dominant	Limited
NEXN	Structural	Tier 1	Autosomal dominant	Moderate
ACTN2	Z-disc	Tier 1	Autosomal dominant	Moderate
CSRP3	Z-disc	Tier 1	Autosomal dominant	Moderate
VCL	Z-disc	Tier 1	Autosomal dominant	Moderate
JPH2	Structural	Tier 1	Autosomal dominant	Moderate
BRAF	RAS	Tier 2	Autosomal dominant	Not curated
HRAS	RAS	Tier 2	Autosomal dominant	Not curated
MAP2K1	RAS	Tier 2	Autosomal dominant	Not curated
MAP2K2	RAS	Tier 2	Autosomal dominant	Not curated
NF1	RAS	Tier 2	Autosomal dominant	Not curated
NRAS	RAS	Tier 2	Autosomal dominant	Not curated
PTPN11	RAS	Tier 2	Autosomal dominant	Not curated
RAF1	RAS	Tier 2	Autosomal dominant	Not curated
RIT1	RAS	Tier 2	Autosomal dominant	Not curated
SHOC2	RAS	Tier 2	Autosomal dominant	Not curated
SOS1	RAS	Tier 2	Autosomal dominant	Not curated
CBL	Signaling	Tier 2	Autosomal dominant	Not curated
CRYAB	Signaling	Tier 2	Autosomal dominant	Not curated
ACTA1	Structural	Tier 2	Autosomal dominant	Not curated
RRAS	RAS	Tier 2	Autosomal dominant	Not curated
CAV3	Structural	Tier 2	Autosomal dominant	Not curated
HCN4	Channel	Tier 2	Autosomal dominant	Not curated
MYOT	Structural	Tier 2	Autosomal dominant	Not curated
APOA1	Metabolic	Tier 2	Autosomal dominant	Not curated
VCP	Signaling	Tier 2	Autosomal dominant	Not curated
TMPO	Structural	Tier 2	Autosomal dominant	Refuted

## Sheet: Table S2 All variants
Supplementary Table S2. All variants
Gene ID	Gene Tier	Chromosome	Position	rsID	Reference allele	Alternate allele	Variant type	HGVSc	HGVSp	Variant class (SNV=single nucleotide variant)	gnomAD Allele frequency (V2.1.1)	Loss of function score (LOFTEE)	CADD PHRED score	SIFT Prediction	PolyPhen Prediction	Titin_Band	Transcript Count Index	Age category harboring the variant	Number of Patients
ACTC1	Tier 1	chr15	35083496	.	C	T	missense_variant&splice_region_variant	NM_005159.4:c.809G>A	NP_005150.1:p.Gly270Asp	SNV	0		33	deleterious_low_confidence	probably_damaging	.	.	Pediatric	1
ACTC1	Tier 1	chr15	35084656	.	T	C	missense_variant	ENST00000290378.4:c.569A>G	ENSP00000290378.4:p.Tyr190Cys	SNV	0		32	deleterious_low_confidence	possibly_damaging	.	.	Adult	1
ACTC1	Tier 1	chr15	35084672	rs397517065	G	A	missense_variant	NM_005159.4:c.553C>T	NP_005150.1:p.Arg185Trp	SNV	0		27.5	deleterious_low_confidence	probably_damaging	.	.	Pediatric	1
ACTC1	Tier 1	chr15	35085454	.	C	T	missense_variant	ENST00000290378.4:c.446G>A	ENSP00000290378.4:p.Arg149His	SNV	0		33	deleterious_low_confidence	possibly_damaging	.	.	Pediatric	1
ACTC1	Tier 1	chr15	35085528	rs397517061	G	C	missense_variant	NM_005159.4:c.372C>G	NP_005150.1:p.Ile124Met	SNV	0		26.5	deleterious_low_confidence	probably_damaging	.	.	Pediatric	2
ACTC1	Tier 1	chr15	35085614	.	G	A	missense_variant	ENST00000290378.4:c.286C>T	ENSP00000290378.4:p.Leu96Phe	SNV	0		32	deleterious_low_confidence	probably_damaging	.	.	Adult	1
ACTC1	Tier 1	chr15	35085619	.	T	C	missense_variant	ENST00000290378.4:c.281A>G	ENSP00000290378.4:p.Asn94Ser	SNV	3.9763e-06		25.9	deleterious_low_confidence	possibly_damaging	.	.	Adult	1
ACTN2	Tier 1	chr1	236881158	.	A	G	missense_variant&splice_region_variant	ENST00000366578.4:c.127A>G	ENSP00000355537.4:p.Thr43Ala	SNV	0		32	deleterious	probably_damaging	.	.	Adult	1
ACTN2	Tier 1	chr1	236881161	.	T	C	missense_variant	ENST00000366578.4:c.130T>C	ENSP00000355537.4:p.Phe44Leu	SNV	0		31	deleterious	probably_damaging	.	.	Adult	1
ACTN2	Tier 1	chr1	236881239	.	C	CT	frameshift_variant	ENST00000366578.4:c.210dup	ENSP00000355537.4:p.Lys71Ter	insertion	0	High confidence	NA			.	.	Pediatric	1
ACTN2	Tier 1	chr1	236898968	.	C	A	missense_variant	ENST00000366578.4:c.731C>A	ENSP00000355537.4:p.Ala244Asp	SNV	0		32	deleterious	probably_damaging	.	.	Pediatric	1
ACTN2	Tier 1	chr1	236898982	rs771260546	G	A	missense_variant	ENST00000366578.4:c.745G>A	ENSP00000355537.4:p.Val249Ile	SNV	1.98832e-05		27.7	deleterious	possibly_damaging	.	.	Adult	1
ACTN2	Tier 1	chr1	236899013	rs566552494	C	T	missense_variant	ENST00000366578.4:c.776C>T	ENSP00000355537.4:p.Ala259Val	SNV	7.95532e-06		31	deleterious	possibly_damaging	.	.	Adult	1
ACTN2	Tier 1	chr1	236906268	rs559395092	C	T	missense_variant	ENST00000366578.4:c.1180C>T	ENSP00000355537.4:p.Arg394Trp	SNV	4.37431e-05		28.7	deleterious	probably_damaging	.	.	Adult	1
ACTN2	Tier 1	chr1	236920792	rs149433837	C	T	missense_variant	ENST00000366578.4:c.2161C>T	ENSP00000355537.4:p.Arg721Cys	SNV	1.59056e-05		32	deleterious	probably_damaging	.	.	Pediatric	1
ACTN2	Tier 1	chr1	236924314	.	G	C	splice_acceptor_variant	ENST00000366578.4:c.2368-1G>C		SNV	0	High confidence	34			.	.	Adult	1
ALPK3	Tier 1	chr15	85383099	.	G	T	stop_gained	ENST00000258888.5:c.1195G>T	ENSP00000258888.5:p.Glu399Ter	SNV	3.98352e-06	High confidence	38			.	.	Adult	1
ALPK3	Tier 1	chr15	85383111	.	A	T	stop_gained	ENST00000258888.5:c.1207A>T	ENSP00000258888.5:p.Lys403Ter	SNV	0	High confidence	36			.	.	Adult	1
ALPK3	Tier 1	chr15	85383117	.	G	T	stop_gained	ENST00000258888.5:c.1213G>T	ENSP00000258888.5:p.Glu405Ter	SNV	0	High confidence	35			.	.	Adult	1
ALPK3	Tier 1	chr15	85399849	.	CACAG	C	frameshift_variant	NM_020778.4:c.2491_2494del	NP_065829.3:p.Thr831ProfsTer32	deletion	0	High confidence	NA			.	.	Pediatric	1
ALPK3	Tier 1	chr15	85400013	.	G	T	stop_gained	ENST00000258888.5:c.2650G>T	ENSP00000258888.5:p.Glu884Ter	SNV	1.59151e-05	High confidence	33			.	.	Adult	2
ALPK3	Tier 1	chr15	85400612	.	GGGGCCGTGTAGCACCCCGACTTCTCA	G	frameshift_variant	ENST00000258888.5:c.3251_3276del	ENSP00000258888.5:p.Gly1084AlafsTer11	deletion	0	High confidence	NA			.	.	Adult	1
ALPK3	Tier 1	chr15	85401144	rs749465164	C	T	stop_gained	ENST00000258888.5:c.3781C>T	ENSP00000258888.5:p.Arg1261Ter	SNV	4.16088e-05	High confidence	35			.	.	Adult	3
ALPK3	Tier 1	chr15	85401199	.	ACG	A	frameshift_variant	NM_020778.4:c.3837_3838del	NP_065829.3:p.Asp1279GlufsTer13	deletion	0	High confidence	24.3			.	.	Adult+Pediatric	2
ALPK3	Tier 1	chr15	85401481	.	AG	A	frameshift_variant	ENST00000258888.5:c.4120del	ENSP00000258888.5:p.Val1374SerfsTer100	deletion	0	High confidence	NA			.	.	Pediatric	1
ALPK3	Tier 1	chr15	85405865	.	G	A	splice_acceptor_variant	ENST00000258888.5:c.4736-1G>A		SNV	1.21273e-05	High confidence	34			.	.	Adult	1
ALPK3	Tier 1	chr15	85405886	.	AC	A	frameshift_variant	ENST00000258888.5:c.4760del	ENSP00000258888.5:p.Pro1587LeufsTer23	deletion	8.02015e-06	High confidence	35			.	.	Adult	1
ALPK3	Tier 1	chr15	85405949	.	C	T	stop_gained	ENST00000258888.5:c.4819C>T	ENSP00000258888.5:p.Arg1607Ter	SNV	1.19319e-05	High confidence	44			.	.	Adult	1
ALPK3	Tier 1	chr15	85405970	.	C	T	stop_gained	ENST00000258888.5:c.4840C>T	ENSP00000258888.5:p.Arg1614Ter	SNV	3.97801e-06	High confidence	48			.	.	Adult	1
ALPK3	Tier 1	chr15	85406026	rs755476608	C	G	stop_gained	ENST00000258888.5:c.4896C>G	ENSP00000258888.5:p.Tyr1632Ter	SNV	3.97858e-06	High confidence	37			.	.	Adult	2
ALPK3	Tier 1	chr15	85406872	rs753084997	G	GT	splice_donor_variant	ENST00000258888.5:c.5105+2dup		insertion	1.19787e-05	High confidence	24.8			.	.	Adult	1
ALPK3	Tier 1	chr15	85410597	rs111752806	G	A	splice_donor_variant	ENST00000258888.5:c.5378+1G>A		SNV	0	High confidence	33			.	.	Pediatric	1
BAG3	Tier 1	chr10	121411333	.	G	A	stop_gained	ENST00000369085.3:c.146G>A	ENSP00000358081.3:p.Trp49Ter	SNV	0	High confidence	39			.	.	Adult+Pediatric	2
BAG3	Tier 1	chr10	121429669	rs746956979	C	T	missense_variant	NM_004281.3:c.487C>T	NP_004272.2:p.Pro163Ser	SNV	1.25435e-05		24.3	deleterious	possibly_damaging	.	.	Pediatric	1
BAG3	Tier 1	chr10	121431766	.	G	A	splice_acceptor_variant	ENST00000369085.3:c.508-1G>A		SNV	0	High confidence	34			.	.	Adult	1
BAG3	Tier 1	chr10	121431875	rs199700646	A	C	missense_variant	ENST00000369085.3:c.616A>C	ENSP00000358081.3:p.Ile206Leu	SNV	2.38994e-05		27.9	deleterious	probably_damaging	.	.	Pediatric	1
BAG3	Tier 1	chr10	121432080	.	C	A	stop_gained	ENST00000369085.3:c.821C>A	ENSP00000358081.3:p.Ser274Ter	SNV	0	High confidence	40			.	.	Adult	1
BAG3	Tier 1	chr10	121432169	.	G	T	splice_donor_variant	ENST00000369085.3:c.909+1G>T		SNV	0	High confidence	31			.	.	Adult	1
BAG3	Tier 1	chr10	121435978	.	GC	G	frameshift_variant	NM_004281.3:c.915del	NP_004272.2:p.Met306Ter	deletion	0	High confidence	NA			.	.	Pediatric	1
BAG3	Tier 1	chr10	121436495	rs775645671	C	T	missense_variant	ENST00000369085.3:c.1429C>T	ENSP00000358081.3:p.Arg477Cys	SNV	7.95412e-06		34	deleterious	probably_damaging	.	.	Adult	1
BAG3	Tier 1	chr10	121436496	rs387906876	G	A	missense_variant	ENST00000369085.3:c.1430G>A	ENSP00000358081.3:p.Arg477His	SNV	0		33	deleterious	probably_damaging	.	.	Adult	1
CSRP3	Tier 1	chr11	19204276	.	A	C	missense_variant	ENST00000533783.1:c.526T>G	ENSP00000431813.1:p.Phe176Val	SNV	0		33	deleterious	probably_damaging	.	.	Pediatric	1
CSRP3	Tier 1	chr11	19204291	rs770760020	A	G	missense_variant&splice_region_variant	ENST00000533783.1:c.511T>C	ENSP00000431813.1:p.Cys171Arg	SNV	0		32	deleterious	probably_damaging	.	.	Adult	1
CSRP3	Tier 1	chr11	19206593	rs775194825	C	A	splice_acceptor_variant	ENST00000533783.1:c.415-1G>T		SNV	3.97909e-06	High confidence	34			.	.	Adult	1
CSRP3	Tier 1	chr11	19207833	rs143384148	C	T	missense_variant	ENST00000533783.1:c.344G>A	ENSP00000431813.1:p.Gly115Glu	SNV	7.95659e-06		26.8	deleterious	probably_damaging	.	.	Pediatric	1
CSRP3	Tier 1	chr11	19209756	rs777211110	C	A	missense_variant	ENST00000533783.1:c.208G>T	ENSP00000431813.1:p.Gly70Trp	SNV	3.58109e-05		28	deleterious	probably_damaging	.	.	Adult	1
DES	Tier 1	chr2	220283527	.	C	A	missense_variant	ENST00000373960.3:c.343C>A	ENSP00000363071.3:p.Leu115Ile	SNV	0		28.3	deleterious	probably_damaging	.	.	Adult	1
DES	Tier 1	chr2	220283563	.	C	G	missense_variant	ENST00000373960.3:c.379C>G	ENSP00000363071.3:p.Arg127Gly	SNV	0		33	deleterious	probably_damaging	.	.	Pediatric	1
DES	Tier 1	chr2	220285313	.	C	T	missense_variant	ENST00000373960.3:c.832C>T	ENSP00000363071.3:p.Arg278Trp	SNV	3.99208e-06		33	deleterious	probably_damaging	.	.	Adult	1
DES	Tier 1	chr2	220285596	rs771455648	G	T	missense_variant	ENST00000373960.3:c.944G>T	ENSP00000363071.3:p.Arg315Leu	SNV	3.58497e-05		29.8	deleterious	probably_damaging	.	.	Adult	1
DES	Tier 1	chr2	220286243	.	T	C	missense_variant	ENST00000373960.3:c.1205T>C	ENSP00000363071.3:p.Ile402Thr	SNV	0		25.9	deleterious	probably_damaging	.	.	Pediatric	1
DES	Tier 1	chr2	220290442	rs267607485	A	C	missense_variant	ENST00000373960.3:c.1346A>C	ENSP00000363071.3:p.Lys449Thr	SNV	0		27.8	deleterious	probably_damaging	.	.	Adult	1
DES	Tier 1	chr2	220290456	rs267607490	C	T	missense_variant	ENST00000373960.3:c.1360C>T	ENSP00000363071.3:p.Arg454Trp	SNV	0		34	deleterious	probably_damaging	.	.	Pediatric	2
DSC2	Tier 1	chr18	28649033	rs139290300	C	T	missense_variant	ENST00000280904.6:c.2335G>A	ENSP00000280904.6:p.Gly779Arg	SNV	3.18583e-05		23	deleterious	probably_damaging	.	.	Adult	1
DSC2	Tier 1	chr18	28650804	rs180863872	G	A	missense_variant	ENST00000280904.6:c.2138C>T	ENSP00000280904.6:p.Thr713Met	SNV	6.76638e-05		26.4	deleterious	possibly_damaging	.	.	Adult	1
DSC2	Tier 1	chr18	28654679	.	G	A	stop_gained	NM_024422.3:c.1858C>T	NP_077740.1:p.Gln620Ter	SNV	0	High confidence	34			.	.	Pediatric	1
DSC2	Tier 1	chr18	28654822	.	T	C	missense_variant	ENST00000280904.6:c.1715A>G	ENSP00000280904.6:p.Asp572Gly	SNV	0		25.1	deleterious	possibly_damaging	.	.	Adult	1
DSC2	Tier 1	chr18	28662376	rs368089478	A	C	missense_variant	ENST00000280904.6:c.1091T>G	ENSP00000280904.6:p.Val364Gly	SNV	2.39536e-05		26.8	deleterious	probably_damaging	.	.	Adult	1
DSG2	Tier 1	chr18	29101107	.	C	A	missense_variant	ENST00000261590.8:c.424C>A	ENSP00000261590.8:p.Pro142Thr	SNV	4.01094e-06		23.6	deleterious	probably_damaging	.	.	Adult	1
DSG2	Tier 1	chr18	29104686	.	AAATC	A	frameshift_variant	ENST00000261590.8:c.852_855del	ENSP00000261590.8:p.Asn284LysfsTer4	deletion	0	High confidence	NA			.	.	Pediatric	1
DSG2	Tier 1	chr18	29104699	rs2230233;rs2230233;rs2230233;rs780374242;rs2230233	G	A	missense_variant	ENST00000261590.8:c.862G>A	ENSP00000261590.8:p.Val288Ile	SNV	4.81236e-05		23.4	deleterious	probably_damaging	.	.	Adult	1
DSG2	Tier 1	chr18	29104711	rs770921270	C	T	missense_variant	ENST00000261590.8:c.874C>T	ENSP00000261590.8:p.Arg292Cys	SNV	4.81232e-05		25	deleterious	probably_damaging	.	.	Pediatric	1
DSG2	Tier 1	chr18	29104798	rs201040643	T	A	missense_variant	ENST00000261590.8:c.961T>A	ENSP00000261590.8:p.Phe321Ile	SNV	1.60376e-05		27	deleterious	possibly_damaging	.	.	Adult	1
DSG2	Tier 1	chr18	29104810	rs745763739	A	G	missense_variant	ENST00000261590.8:c.973A>G	ENSP00000261590.8:p.Thr325Ala	SNV	4.00924e-06		24.6	deleterious	probably_damaging	.	.	Adult	1
DSG2	Tier 1	chr18	29104813	.	G	A	missense_variant	ENST00000261590.8:c.976G>A	ENSP00000261590.8:p.Asp326Asn	SNV	0		28.5	deleterious	probably_damaging	.	.	Pediatric	1
DSG2	Tier 1	chr18	29122809	rs771104668	C	A	missense_variant	ENST00000261590.8:c.2328C>A	ENSP00000261590.8:p.Phe776Leu	SNV	5.67233e-05		25.1	deleterious	possibly_damaging	.	.	Adult	1
DSG2	Tier 1	chr18	29126388	rs539821357	C	A	stop_gained	NM_001943.3:c.3039C>A	NP_001934.2:p.Tyr1013Ter	SNV	6.50327e-05	High confidence	34			.	.	Pediatric	1
DSP	Tier 1	chr6	7542264	.	GGATGTAC	G	frameshift_variant	ENST00000379802.3:c.117_123del	ENSP00000369129.3:p.Arg39SerfsTer7	deletion	0	High confidence	NA			.	.	Pediatric	1
DSP	Tier 1	chr6	7542272	.	TA	T	frameshift_variant	ENST00000379802.3:c.125del	ENSP00000369129.3:p.Tyr42PhefsTer6	deletion	0	High confidence	NA			.	.	Pediatric	1
DSP	Tier 1	chr6	7556030	rs768521444	C	T	stop_gained	ENST00000379802.3:c.250C>T	ENSP00000369129.3:p.Arg84Ter	SNV	3.98248e-06	High confidence	37			.	.	Adult	1
DSP	Tier 1	chr6	7558360	.	T	A	stop_gained	ENST00000379802.3:c.285T>A	ENSP00000369129.3:p.Tyr95Ter	SNV	0	High confidence	36			.	.	Adult	1
DSP	Tier 1	chr6	7559482	.	T	C	missense_variant	ENST00000379802.3:c.446T>C	ENSP00000369129.3:p.Met149Thr	SNV	0		25.6	deleterious	possibly_damaging	.	.	Adult	1
DSP	Tier 1	chr6	7559484	.	C	T	stop_gained	ENST00000379802.3:c.448C>T	ENSP00000369129.3:p.Arg150Ter	SNV	0	High confidence	40			.	.	Adult	1
DSP	Tier 1	chr6	7559514	rs397516943	C	T	stop_gained	ENST00000379802.3:c.478C>T	ENSP00000369129.3:p.Arg160Ter	SNV	0	High confidence	35			.	.	Adult	1
DSP	Tier 1	chr6	7559618	.	G	A	stop_gained	ENST00000379802.3:c.582G>A	ENSP00000369129.3:p.Trp194Ter	SNV	0	High confidence	41			.	.	Adult	1
DSP	Tier 1	chr6	7565682	rs397516974	G	A	missense_variant	ENST00000379802.3:c.868G>A	ENSP00000369129.3:p.Glu290Lys	SNV	0		31	deleterious	probably_damaging	.	.	Adult	1
DSP	Tier 1	chr6	7567603	.	T	G	missense_variant	ENST00000379802.3:c.1061T>G	ENSP00000369129.3:p.Leu354Arg	SNV	0		32	deleterious	probably_damaging	.	.	Adult	1
DSP	Tier 1	chr6	7568107	.	C	T	stop_gained	ENST00000379802.3:c.1234C>T	ENSP00000369129.3:p.Gln412Ter	SNV	0	High confidence	39			.	.	Adult	1
DSP	Tier 1	chr6	7577219	rs730880082	C	T	stop_gained	NM_004415.2:c.2821C>T	NP_004406.2:p.Arg941Ter	SNV	0	High confidence	43			.	.	Pediatric	1
DSP	Tier 1	chr6	7579678	.	G	T	missense_variant	ENST00000379802.3:c.3255G>T	ENSP00000369129.3:p.Gln1085His	SNV	3.98251e-06		20.1	deleterious	possibly_damaging	.	.	Adult	1
DSP	Tier 1	chr6	7579742	.	C	T	missense_variant	NM_004415.2:c.3319C>T	NP_004406.2:p.Leu1107Phe	SNV	0		27.1	deleterious	probably_damaging	.	.	Pediatric	1
DSP	Tier 1	chr6	7579846	rs759288257	A	C	missense_variant	ENST00000379802.3:c.3423A>C	ENSP00000369129.3:p.Gln1141His	SNV	3.99814e-06		22.8	deleterious	probably_damaging	.	.	Adult	1
DSP	Tier 1	chr6	7580726	rs751972271	G	C	missense_variant	ENST00000379802.3:c.4303G>C	ENSP00000369129.3:p.Ala1435Pro	SNV	1.19327e-05		26.1	deleterious	possibly_damaging	.	.	Adult	1
DSP	Tier 1	chr6	7580780	.	C	T	stop_gained	ENST00000379802.3:c.4357C>T	ENSP00000369129.3:p.Gln1453Ter	SNV	0	High confidence	42			.	.	Adult	1
DSP	Tier 1	chr6	7580945	.	C	CA	frameshift_variant	ENST00000379802.3:c.4525dup	ENSP00000369129.3:p.Arg1509LysfsTer5	insertion	0	High confidence	NA			.	.	Adult	1
DSP	Tier 1	chr6	7581419	rs758312365	C	T	missense_variant	NM_004415.2:c.4996C>T	NP_004406.2:p.Arg1666Trp	SNV	5.28623e-05		25.9	deleterious	possibly_damaging	.	.	Pediatric	1
DSP	Tier 1	chr6	7583730	rs992731463	G	C	missense_variant	NM_004415.2:c.6235G>C	NP_004406.2:p.Asp2079His	SNV	4.06709e-06		29.1	deleterious	possibly_damaging	.	.	Pediatric	1
DSP	Tier 1	chr6	7583770	rs876657796	C	T	missense_variant	NM_004415.2:c.6275C>T	NP_004406.2:p.Ala2092Val	SNV	8.12341e-06		31	deleterious	probably_damaging	.	.	Pediatric	1
DSP	Tier 1	chr6	7583937	rs144539278	G	A	missense_variant	ENST00000379802.3:c.6442G>A	ENSP00000369129.3:p.Ala2148Thr	SNV	1.99014e-05		27.9	deleterious	probably_damaging	.	.	Adult	1
DSP	Tier 1	chr6	7583946	rs181608152	C	T	missense_variant	ENST00000379802.3:c.6451C>T	ENSP00000369129.3:p.Arg2151Trp	SNV	6.36907e-05		29.6	deleterious	probably_damaging	.	.	Pediatric	1
DSP	Tier 1	chr6	7584052	rs876657797	T	G	missense_variant	NM_004415.2:c.6557T>G	NP_004406.2:p.Leu2186Arg	SNV	0		32	deleterious	probably_damaging	.	.	Pediatric	1
DSP	Tier 1	chr6	7585251	.	C	T	stop_gained	NM_004415.2:c.7756C>T	NP_004406.2:p.Arg2586Ter	SNV	0	High confidence	36			.	.	Pediatric	1
DSP	Tier 1	chr6	7585356	.	G	T	missense_variant	ENST00000379802.3:c.7861G>T	ENSP00000369129.3:p.Ala2621Ser	SNV	0		29.1	deleterious	possibly_damaging	.	.	Adult	1
FLNC	Tier 1	chr7	128471009	.	C	G	missense_variant	ENST00000325888.8:c.318C>G	ENSP00000327145.8:p.Phe106Leu	SNV	5.27097e-05		32	deleterious	probably_damaging	.	.	Adult	1
FLNC	Tier 1	chr7	128475437	.	T	C	missense_variant	ENST00000325888.8:c.410T>C	ENSP00000327145.8:p.Leu137Pro	SNV	0		28.3	deleterious	probably_damaging	.	.	Adult	1
FLNC	Tier 1	chr7	128475472	.	G	T	stop_gained	ENST00000325888.8:c.445G>T	ENSP00000327145.8:p.Glu149Ter	SNV	0	High confidence	38			.	.	Adult	1
FLNC	Tier 1	chr7	128477255	rs754309921	G	A	missense_variant	ENST00000325888.8:c.643G>A	ENSP00000327145.8:p.Val215Met	SNV	4.40304e-05		24.5	deleterious	possibly_damaging	.	.	Adult	1
FLNC	Tier 1	chr7	128478071	rs372497581	C	T	missense_variant	NM_001458.4:c.1000C>T	NP_001449.3:p.Arg334Cys	SNV	5.28116e-05		26.6	deleterious	probably_damaging	.	.	Pediatric	1
FLNC	Tier 1	chr7	128478436	.	TG	T	frameshift_variant	NM_001458.4:c.1166del	NP_001449.3:p.Gly389AlafsTer25	deletion	0	High confidence	NA			.	.	Pediatric	1
FLNC	Tier 1	chr7	128478441	rs922960289	A	C	missense_variant	NM_001458.4:c.1168A>C	NP_001449.3:p.Asn390His	SNV	1.21847e-05		26.9	deleterious	probably_damaging	.	.	Pediatric	1
FLNC	Tier 1	chr7	128478794	rs747550431	G	A	missense_variant	NM_001458.4:c.1348G>A	NP_001449.3:p.Val450Met	SNV	3.66659e-05		25	deleterious	probably_damaging	.	.	Adult+Pediatric	2
FLNC	Tier 1	chr7	128480097	rs780542423	C	T	missense_variant	ENST00000325888.8:c.1432C>T	ENSP00000327145.8:p.Arg478Cys	SNV	1.6051e-05		27.2	deleterious	probably_damaging	.	.	Pediatric	1
FLNC	Tier 1	chr7	128480098	rs749593461	G	A	missense_variant	ENST00000325888.8:c.1433G>A	ENSP00000327145.8:p.Arg478His	SNV	3.21048e-05		33	deleterious	probably_damaging	.	.	Adult	1
FLNC	Tier 1	chr7	128480109	.	C	T	stop_gained	ENST00000325888.8:c.1444C>T	ENSP00000327145.8:p.Arg482Ter	SNV	0	High confidence	39			.	.	Adult	2
FLNC	Tier 1	chr7	128481295	rs759376455	C	T	missense_variant	NM_001458.4:c.1885C>T	NP_001449.3:p.Arg629Trp	SNV	2.43708e-05		25	deleterious	possibly_damaging	.	.	Pediatric	1
FLNC	Tier 1	chr7	128482330	.	G	T	missense_variant	ENST00000325888.8:c.2167G>T	ENSP00000327145.8:p.Asp723Tyr	SNV	4.01506e-06		25.5	deleterious	probably_damaging	.	.	Adult	1
FLNC	Tier 1	chr7	128482919	.	A	T	missense_variant	ENST00000325888.8:c.2461A>T	ENSP00000327145.8:p.Ile821Phe	SNV	4.012e-06		28.9	deleterious	probably_damaging	.	.	Adult	1
FLNC	Tier 1	chr7	128483880	rs768103657	G	A	missense_variant	ENST00000325888.8:c.2842G>A	ENSP00000327145.8:p.Gly948Arg	SNV	3.33353e-05		28.7	deleterious	probably_damaging	.	.	Adult	1
FLNC	Tier 1	chr7	128484129	.	G	A	missense_variant	NM_001458.4:c.3001G>A	NP_001449.3:p.Val1001Met	SNV	1.21979e-05		27.9	deleterious	probably_damaging	.	.	Adult+Pediatric	2
FLNC	Tier 1	chr7	128484207	rs541775814	C	T	missense_variant	ENST00000325888.8:c.3079C>T	ENSP00000327145.8:p.Arg1027Cys	SNV	4.02979e-06		33	deleterious	possibly_damaging	.	.	Adult	1
FLNC	Tier 1	chr7	128485007	rs377489161	C	T	missense_variant	ENST00000325888.8:c.3488C>T	ENSP00000327145.8:p.Pro1163Leu	SNV	2.0064e-05		29.4	deleterious	probably_damaging	.	.	Adult	1
FLNC	Tier 1	chr7	128485076	.	C	T	missense_variant	NM_001458.4:c.3557C>T	NP_001449.3:p.Ala1186Val	SNV	0		25	deleterious	possibly_damaging	.	.	Pediatric	1
FLNC	Tier 1	chr7	128486043	rs781135153	G	C	splice_acceptor_variant	NM_001458.4:c.3791-1G>C		SNV	1.22304e-05	High confidence	34			.	.	Pediatric	2
FLNC	Tier 1	chr7	128486411	.	C	T	stop_gained	NM_001458.4:c.4021C>T	NP_001449.3:p.Arg1341Ter	SNV	0	High confidence	42			.	.	Pediatric	1
FLNC	Tier 1	chr7	128486444	rs367931139	C	T	missense_variant	ENST00000325888.8:c.4054C>T	ENSP00000327145.8:p.Arg1352Cys	SNV	2.02313e-05		25.2	deleterious	probably_damaging	.	.	Pediatric	1
FLNC	Tier 1	chr7	128488010	rs754076573	C	T	missense_variant	ENST00000325888.8:c.4468C>T	ENSP00000327145.8:p.Pro1490Ser	SNV	2.83934e-05		27.5	deleterious	possibly_damaging	.	.	Pediatric	1
FLNC	Tier 1	chr7	128488022	rs779079128	C	T	missense_variant	ENST00000325888.8:c.4480C>T	ENSP00000327145.8:p.Arg1494Trp	SNV	4.89868e-05		29.1	deleterious	possibly_damaging	.	.	Adult	1
FLNC	Tier 1	chr7	128488670	rs774263134	G	A	missense_variant	NM_001458.4:c.4636G>A	NP_001449.3:p.Gly1546Ser	SNV	4.06977e-06		31	deleterious	probably_damaging	.	.	Pediatric	2
FLNC	Tier 1	chr7	128488671	.	G	A	missense_variant	NM_001458.4:c.4637G>A	NP_001449.3:p.Gly1546Asp	SNV	0		29.8	deleterious	probably_damaging	.	.	Pediatric	1
FLNC	Tier 1	chr7	128488740	.	C	T	missense_variant	ENST00000325888.8:c.4706C>T	ENSP00000327145.8:p.Ala1569Val	SNV	1.20676e-05		24.8	deleterious	probably_damaging	.	.	Adult	1
FLNC	Tier 1	chr7	128488880	rs576453637	C	T	missense_variant	ENST00000325888.8:c.4771C>T	ENSP00000327145.8:p.Arg1591Trp	SNV	4.01284e-05		33	deleterious	possibly_damaging	.	.	Adult	1
FLNC	Tier 1	chr7	128488983	.	C	T	missense_variant	ENST00000325888.8:c.4874C>T	ENSP00000327145.8:p.Pro1625Leu	SNV	0		31	deleterious	probably_damaging	.	.	Adult	1
FLNC	Tier 1	chr7	128490502	rs573899913	T	G	missense_variant	ENST00000325888.8:c.5363T>G	ENSP00000327145.8:p.Val1788Gly	SNV	9.22398e-05		29.3	deleterious	probably_damaging	.	.	Adult	1
FLNC	Tier 1	chr7	128491593	.	A	C	missense_variant	ENST00000325888.8:c.5753A>C	ENSP00000327145.8:p.Tyr1918Ser	SNV	0		28.5	deleterious	probably_damaging	.	.	Adult	1
FLNC	Tier 1	chr7	128491632	rs780685346	G	T	missense_variant	ENST00000325888.8:c.5792G>T	ENSP00000327145.8:p.Arg1931Leu	SNV	1.99002e-05		27.6	deleterious	possibly_damaging	.	.	Adult	1
FLNC	Tier 1	chr7	128492930	rs764326184	G	A	missense_variant	ENST00000325888.8:c.6053G>A	ENSP00000327145.8:p.Arg2018His	SNV	2.80678e-05		28.4	deleterious	possibly_damaging	.	.	Adult	1
FLNC	Tier 1	chr7	128493553	.	G	A	missense_variant	ENST00000325888.8:c.6239G>A	ENSP00000327145.8:p.Gly2080Asp	SNV	0		29.1	deleterious	probably_damaging	.	.	Adult	1
FLNC	Tier 1	chr7	128493768	.	G	T	splice_acceptor_variant	ENST00000325888.8:c.6362-1G>T		SNV	0	High confidence	34			.	.	Adult	1
FLNC	Tier 1	chr7	128494568	rs761696270	C	T	missense_variant	ENST00000325888.8:c.6829C>T	ENSP00000327145.8:p.Arg2277Cys	SNV	8.75902e-06		34	deleterious	probably_damaging	.	.	Adult	1
FLNC	Tier 1	chr7	128495288	.	C	T	missense_variant	ENST00000325888.8:c.7171C>T	ENSP00000327145.8:p.His2391Tyr	SNV	0		27.1	deleterious	probably_damaging	.	.	Adult	1
FLNC	Tier 1	chr7	128495369	.	G	A	splice_donor_variant	ENST00000325888.8:c.7251+1G>A		SNV	0	High confidence	33			.	.	Adult	1
FLNC	Tier 1	chr7	128496650	rs267601279	G	A	missense_variant	ENST00000325888.8:c.7330G>A	ENSP00000327145.8:p.Val2444Met	SNV	0		26.3	deleterious	probably_damaging	.	.	Adult	1
FLNC	Tier 1	chr7	128496835	.	G	T	missense_variant	NM_001458.4:c.7421G>T	NP_001449.3:p.Gly2474Val	SNV	0		31	deleterious	probably_damaging	.	.	Pediatric	1
FLNC	Tier 1	chr7	128496899	.	CG	C	frameshift_variant	NM_001458.4:c.7486del	NP_001449.3:p.Val2496LeufsTer33	deletion	0	High confidence	NA			.	.	Pediatric	1
FLNC	Tier 1	chr7	128497368	.	C	G	missense_variant	ENST00000325888.8:c.7758C>G	ENSP00000327145.8:p.Ser2586Arg	SNV	0		24.8	deleterious	probably_damaging	.	.	Pediatric	1
JPH2	Tier 1	chr20	42743460	rs764057021	G	C	missense_variant	NM_020433.4:c.2067C>G	NP_065166.2:p.Ile689Met	SNV	4.29804e-06		24.7	deleterious	probably_damaging	.	.	Pediatric	1
JPH2	Tier 1	chr20	42745006	.	G	A	missense_variant	ENST00000372980.3:c.1309C>T	ENSP00000362071.3:p.Arg437Trp	SNV	0		27.3	deleterious	probably_damaging	.	.	Adult	1
JPH2	Tier 1	chr20	42789042	rs777856415	A	C	missense_variant	ENST00000372980.3:c.385T>G	ENSP00000362071.3:p.Tyr129Asp	SNV	4.25688e-06		25.4	deleterious	probably_damaging	.	.	Pediatric	1
JPH2	Tier 1	chr20	42815065	.	T	C	missense_variant	ENST00000372980.3:c.281A>G	ENSP00000362071.3:p.Tyr94Cys	SNV	3.98321e-06		28.9	deleterious	probably_damaging	.	.	Pediatric	1
JUP	Tier 1	chr17	39914695	.	G	A	missense_variant	ENST00000393931.3:c.1729C>T	ENSP00000377508.3:p.Arg577Cys	SNV	3.58118e-05		32	deleterious	probably_damaging	.	.	Adult	1
JUP	Tier 1	chr17	39919396	.	C	A	missense_variant	ENST00000393931.3:c.1336G>T	ENSP00000377508.3:p.Gly446Cys	SNV	1.59114e-05		26.9	deleterious	probably_damaging	.	.	Adult	1
JUP	Tier 1	chr17	39921010	.	G	T	missense_variant	ENST00000393931.3:c.1113C>A	ENSP00000377508.3:p.Asn371Lys	SNV	3.97962e-06		26	deleterious	probably_damaging	.	.	Adult	1
JUP	Tier 1	chr17	39921312	.	AT	A	frameshift_variant	ENST00000393931.3:c.916del	ENSP00000377508.3:p.Ile306SerfsTer56	deletion	0	High confidence	34			.	.	Adult	2
JUP	Tier 1	chr17	39925321	.	G	A	missense_variant	ENST00000393931.3:c.607C>T	ENSP00000377508.3:p.Arg203Cys	SNV	6.4575e-05		34	deleterious	probably_damaging	.	.	Adult	1
JUP	Tier 1	chr17	39925443	.	G	A	missense_variant	ENST00000393931.3:c.485C>T	ENSP00000377508.3:p.Ala162Val	SNV	1.25543e-05		33	deleterious	probably_damaging	.	.	Adult	1
JUP	Tier 1	chr17	39925894	.	C	G	missense_variant	ENST00000393931.3:c.244G>C	ENSP00000377508.3:p.Ala82Pro	SNV	0		25.1	deleterious	possibly_damaging	.	.	Adult	1
LMNA	Tier 1	chr1	156104248	rs59026483	C	T	missense_variant	ENST00000368300.4:c.568C>T	ENSP00000357283.4:p.Arg190Trp	SNV	0		29.5	deleterious	probably_damaging	.	.	Adult	1
LMNA	Tier 1	chr1	156104249	rs267607571	G	A	missense_variant	NM_170707.3:c.569G>A	NP_733821.1:p.Arg190Gln	SNV	0		32	deleterious	probably_damaging	.	.	Pediatric	1
LMNA	Tier 1	chr1	156105035	rs397517912	G	A	missense_variant	NM_170707.3:c.868G>A	NP_733821.1:p.Glu290Lys	SNV	0		33	deleterious	probably_damaging	.	.	Pediatric	1
LMNA	Tier 1	chr1	156105878	.	G	A	missense_variant	ENST00000368300.4:c.1123G>A	ENSP00000357283.4:p.Ala375Thr	SNV	0		25.8	deleterious	possibly_damaging	.	.	Adult	1
LMNA	Tier 1	chr1	156105900	.	G	T	missense_variant	ENST00000368300.4:c.1145G>T	ENSP00000357283.4:p.Gly382Val	SNV	0		31	deleterious	probably_damaging	.	.	Adult	1
LMNA	Tier 1	chr1	156108447	.	A	ACT	frameshift_variant	ENST00000368300.4:c.1869_1870dup	ENSP00000357283.4:p.Arg624LeufsTer75	insertion	0	High confidence	NA			.	.	Adult	1
MYBPC3	Tier 1	chr11	47353433	.	C	G	splice_acceptor_variant	ENST00000545968.1:c.3815-1G>C		SNV	0	High confidence	33			.	.	Adult	1
MYBPC3	Tier 1	chr11	47353639	.	G	C	missense_variant	ENST00000545968.1:c.3798C>G	ENSP00000442795.1:p.Cys1266Trp	SNV	0		33	deleterious	probably_damaging	.	.	Adult	1
MYBPC3	Tier 1	chr11	47353643	.	TCA	T	stop_gained&frameshift_variant	ENST00000545968.1:c.3792_3793del	ENSP00000442795.1:p.Cys1264Ter	deletion	0	High confidence	NA			.	.	Pediatric	1
MYBPC3	Tier 1	chr11	47353674	rs727503167	C	T	missense_variant	ENST00000545968.1:c.3763G>A	ENSP00000442795.1:p.Ala1255Thr	SNV	6.82923e-05		32	deleterious	probably_damaging	.	.	Adult+Pediatric	2
MYBPC3	Tier 1	chr11	47353686	rs730880601	A	G	missense_variant	ENST00000545968.1:c.3751T>C	ENSP00000442795.1:p.Tyr1251His	SNV	0		28.3	deleterious	probably_damaging	.	.	Adult	5
MYBPC3	Tier 1	chr11	47354131	rs727503171	G	A	missense_variant	ENST00000545968.1:c.3613C>T	ENSP00000442795.1:p.Arg1205Trp	SNV	4.02625e-06		32	deleterious	probably_damaging	.	.	Adult	1
MYBPC3	Tier 1	chr11	47354196	rs397516024	A	C	missense_variant	NM_000256.3:c.3548T>G	NP_000247.2:p.Phe1183Cys	SNV	0		33	deleterious	probably_damaging	.	.	Adult+Pediatric	2
MYBPC3	Tier 1	chr11	47354197	.	A	G	missense_variant	ENST00000545968.1:c.3547T>C	ENSP00000442795.1:p.Phe1183Leu	SNV	0		32	deleterious	probably_damaging	.	.	Adult	1
MYBPC3	Tier 1	chr11	47354383	.	C	CG	frameshift_variant	ENST00000545968.1:c.3471dup	ENSP00000442795.1:p.Val1158ArgfsTer11	insertion	0	High confidence	34			.	.	Adult	1
MYBPC3	Tier 1	chr11	47355196	rs727503175	GGCCCGGATGAACA	G	frameshift_variant	NM_000256.3:c.3089_3101del	NP_000247.2:p.Leu1030ProfsTer12	deletion	0	High confidence	35			.	.	Pediatric	1
MYBPC3	Tier 1	chr11	47356632	rs397515990	CAG	C	frameshift_variant	NM_000256.3:c.2864_2865del	NP_000247.2:p.Pro955ArgfsTer95	deletion	0	High confidence	28.6			.	.	Adult+Pediatric	2
MYBPC3	Tier 1	chr11	47356751	rs727504349	C	T	stop_gained	ENST00000545968.1:c.2747G>A	ENSP00000442795.1:p.Trp916Ter	SNV	0	High confidence	44			.	.	Adult	1
MYBPC3	Tier 1	chr11	47357481	.	C	A	missense_variant	ENST00000545968.1:c.2684G>T	ENSP00000442795.1:p.Arg895Leu	SNV	5.64614e-06		32	deleterious	probably_damaging	.	.	Adult	1
MYBPC3	Tier 1	chr11	47357493	rs727504378	C	T	missense_variant	ENST00000545968.1:c.2672G>A	ENSP00000442795.1:p.Arg891Gln	SNV	3.1777e-05		28	deleterious	probably_damaging	.	.	Adult	1
MYBPC3	Tier 1	chr11	47357559	rs727504371	GG	G	frameshift_variant&splice_region_variant	ENST00000545968.1:c.2610del	ENSP00000442795.1:p.Ser871AlafsTer8	deletion	0	High confidence	NA			.	.	Adult	1
MYBPC3	Tier 1	chr11	47358971	.	C	T	missense_variant	ENST00000545968.1:c.2573G>A	ENSP00000442795.1:p.Ser858Asn	SNV	4.12855e-06		27.2	deleterious	probably_damaging	.	.	Pediatric	1
MYBPC3	Tier 1	chr11	47359085	rs2856655	C	T	missense_variant	ENST00000545968.1:c.2459G>A	ENSP00000442795.1:p.Arg820Gln	SNV	2.00626e-05		31	deleterious	probably_damaging	.	.	Pediatric	1
MYBPC3	Tier 1	chr11	47359112	.	T	C	missense_variant	ENST00000545968.1:c.2432A>G	ENSP00000442795.1:p.Lys811Arg	SNV	0		28.9	deleterious	probably_damaging	.	.	Adult+Pediatric	2
MYBPC3	Tier 1	chr11	47359115	rs375675796	C	T	missense_variant	ENST00000545968.1:c.2429G>A	ENSP00000442795.1:p.Arg810His	SNV	4.81572e-05		33	deleterious	probably_damaging	.	.	Adult	4
MYBPC3	Tier 1	chr11	47359263	rs727504864	G	T	stop_gained	NM_000256.3:c.2391C>A	NP_000247.2:p.Tyr797Ter	SNV	0	High confidence	34			.	.	Pediatric	1
MYBPC3	Tier 1	chr11	47359280	rs397515963;rs796596743	A	AC	frameshift_variant	NM_000256.3:c.2373dup	NP_000247.2:p.Trp792ValfsTer41	insertion	1.79938e-05	High confidence	34			.	.	Adult+Pediatric	5
MYBPC3	Tier 1	chr11	47360071	rs36211723	C	T	missense_variant&splice_region_variant	ENST00000545968.1:c.2308G>A	ENSP00000442795.1:p.Asp770Asn	SNV	1.60566e-05		34	deleterious	possibly_damaging	.	.	Adult	1
MYBPC3	Tier 1	chr11	47360209	rs200399246	G	A	missense_variant	NM_000256.3:c.2170C>T	NP_000247.2:p.Arg724Trp	SNV	2.45914e-05		26.1	deleterious	probably_damaging	.	.	Pediatric	1
MYBPC3	Tier 1	chr11	47361343	rs397515937	T	C	splice_acceptor_variant	ENST00000545968.1:c.1928-2A>G		SNV	0	High confidence	29.4			.	.	Adult	1
MYBPC3	Tier 1	chr11	47362758	rs371564200	C	T	missense_variant	NM_000256.3:c.1828G>A	NP_000247.2:p.Asp610Asn	SNV	1.36508e-05		28.5	deleterious	probably_damaging	.	.	Pediatric	1
MYBPC3	Tier 1	chr11	47362758	rs371564200	C	G	missense_variant	ENST00000545968.1:c.1828G>C	ENSP00000442795.1:p.Asp610His	SNV	3.14525e-05		27.7	deleterious	probably_damaging	.	.	Adult	1
MYBPC3	Tier 1	chr11	47362764	rs730880552	G	A	missense_variant	ENST00000545968.1:c.1822C>T	ENSP00000442795.1:p.Pro608Ser	SNV	9.17633e-05		26.5	deleterious	probably_damaging	.	.	Pediatric	1
MYBPC3	Tier 1	chr11	47363703	rs727504248	CT	C	frameshift_variant	ENST00000545968.1:c.1628del	ENSP00000442795.1:p.Lys543ArgfsTer12	deletion	0	High confidence	33			.	.	Adult	2
MYBPC3	Tier 1	chr11	47364173	rs761466191	A	G	missense_variant	ENST00000545968.1:c.1580T>C	ENSP00000442795.1:p.Leu527Pro	SNV	8.04764e-06		24.2	deleterious	possibly_damaging	.	.	Pediatric	1
MYBPC3	Tier 1	chr11	47364248	rs397515907	C	T	missense_variant	ENST00000545968.1:c.1505G>A	ENSP00000442795.1:p.Arg502Gln	SNV	0		29.5	deleterious	probably_damaging	.	.	Adult	1
MYBPC3	Tier 1	chr11	47364249	rs375882485	G	A	missense_variant	NM_000256.3:c.1504C>T	NP_000247.2:p.Arg502Trp	SNV	4.87314e-05		28.8	deleterious	possibly_damaging	.	.	Adult+Pediatric	7
MYBPC3	Tier 1	chr11	47364269	rs200411226	C	T	missense_variant	ENST00000545968.1:c.1484G>A	ENSP00000442795.1:p.Arg495Gln	SNV	2.40782e-05		28.7	deleterious	possibly_damaging	.	.	Adult	2
MYBPC3	Tier 1	chr11	47364282	rs730880543	C	T	missense_variant	ENST00000545968.1:c.1471G>A	ENSP00000442795.1:p.Val491Met	SNV	5.61978e-05		26.4	deleterious	probably_damaging	.	.	Adult	1
MYBPC3	Tier 1	chr11	47364479	rs727503203	AGG	A	frameshift_variant	ENST00000545968.1:c.1357_1358del	ENSP00000442795.1:p.Pro453CysfsTer21	deletion	8.20378e-06	High confidence	32			.	.	Adult	2
MYBPC3	Tier 1	chr11	47364650	rs397515895	G	A	stop_gained	ENST00000545968.1:c.1273C>T	ENSP00000442795.1:p.Gln425Ter	SNV	0	High confidence	37			.	.	Adult	1
MYBPC3	Tier 1	chr11	47364675	.	A	ACTGG	frameshift_variant	ENST00000545968.1:c.1247_1248insCCAG	ENSP00000442795.1:p.Ala417GlnfsTer29	insertion	0	High confidence	NA			.	.	Adult	1
MYBPC3	Tier 1	chr11	47364695	.	A	T	missense_variant&splice_region_variant	ENST00000545968.1:c.1228T>A	ENSP00000442795.1:p.Tyr410Asn	SNV	0		28.2	deleterious	probably_damaging	.	.	Pediatric	1
MYBPC3	Tier 1	chr11	47367756	.	ACCTGTGCTCTTCTTCTCATCGCGC	A	splice_donor_variant&coding_sequence_variant	ENST00000545968.1:c.1068_1090+1del		deletion	0	High confidence	NA			.	.	Adult	2
MYBPC3	Tier 1	chr11	47367860	.	G	T	missense_variant	ENST00000545968.1:c.988C>A	ENSP00000442795.1:p.Pro330Thr	SNV	0		23.5	deleterious	possibly_damaging	.	.	Adult	1
MYBPC3	Tier 1	chr11	47369411	rs376461745	C	T	missense_variant	ENST00000545968.1:c.818G>A	ENSP00000442795.1:p.Arg273His	SNV	9.18168e-05		25.6	deleterious	probably_damaging	.	.	Adult	1
MYBPC3	Tier 1	chr11	47370037	rs397516070	T	G	missense_variant	ENST00000545968.1:c.710A>C	ENSP00000442795.1:p.Tyr237Ser	SNV	0		26.2	deleterious	probably_damaging	.	.	Adult	1
MYBPC3	Tier 1	chr11	47370071	.	T	C	missense_variant	ENST00000545968.1:c.676A>G	ENSP00000442795.1:p.Ile226Val	SNV	4.05009e-06		22.3	deleterious	possibly_damaging	.	.	Pediatric	1
MYBPC3	Tier 1	chr11	47370080	rs397516069	C	T	missense_variant	NM_000256.3:c.667G>A	NP_000247.2:p.Glu223Lys	SNV	9.04895e-05		27.8	deleterious	probably_damaging	.	.	Pediatric	1
MYBPC3	Tier 1	chr11	47370092	rs397516068	C	G	missense_variant&splice_region_variant	ENST00000545968.1:c.655G>C	ENSP00000442795.1:p.Val219Leu	SNV	0		23.8	deleterious	possibly_damaging	.	.	Adult	1
MYBPC3	Tier 1	chr11	47371450	rs193922385	G	A	missense_variant	ENST00000545968.1:c.529C>T	ENSP00000442795.1:p.Arg177Cys	SNV	6.84551e-05		26.1	deleterious	possibly_damaging	.	.	Pediatric	1
MYBPC3	Tier 1	chr11	47371586	rs730880618	G	A	stop_gained	ENST00000545968.1:c.484C>T	ENSP00000442795.1:p.Gln162Ter	SNV	0	High confidence	37			.	.	Adult	1
MYBPC3	Tier 1	chr11	47374173	rs113709679	C	T	splice_donor_variant	ENST00000545968.1:c.25+1G>A		SNV	0	High confidence	33			.	.	Pediatric	1
MYH7	Tier 1	chr14	23882987	rs786204385	C	A	missense_variant	NM_000257.2:c.5771G>T	NP_000248.2:p.Ser1924Ile	SNV	0		29.6	deleterious	possibly_damaging	.	.	Pediatric	1
MYH7	Tier 1	chr14	23884362	rs397516248	C	T	missense_variant	NM_000257.2:c.5401G>A	NP_000248.2:p.Glu1801Lys	SNV	0		34	deleterious	probably_damaging	.	.	Pediatric	1
MYH7	Tier 1	chr14	23884368	rs730880816	C	T	missense_variant	NM_000257.2:c.5395G>A	NP_000248.2:p.Glu1799Lys	SNV	0		33	deleterious	probably_damaging	.	.	Pediatric	1
MYH7	Tier 1	chr14	23884715	.	T	C	missense_variant&splice_region_variant	NM_000257.2:c.5158A>G	NP_000248.2:p.Asn1720Asp	SNV	0		33	deleterious	probably_damaging	.	.	Pediatric	1
MYH7	Tier 1	chr14	23884860	rs193922390	C	T	missense_variant	ENST00000355349.3:c.5135G>A	ENSP00000347507.3:p.Arg1712Gln	SNV	1.99238e-05		33	deleterious	probably_damaging	.	.	Adult	2
MYH7	Tier 1	chr14	23886189	rs730880802	T	G	missense_variant	ENST00000355349.3:c.4532A>C	ENSP00000347507.3:p.Asp1511Ala	SNV	0		31	deleterious	probably_damaging	.	.	Adult	1
MYH7	Tier 1	chr14	23886473	rs397516215	A	G	missense_variant	NM_000257.2:c.4408T>C	NP_000248.2:p.Ser1470Pro	SNV	0		27.1	deleterious	possibly_damaging	.	.	Pediatric	1
MYH7	Tier 1	chr14	23886722	rs753484341	T	A	missense_variant	ENST00000355349.3:c.4343A>T	ENSP00000347507.3:p.Asn1448Ile	SNV	6.36476e-05		26.9	deleterious	possibly_damaging	.	.	Pediatric	1
MYH7	Tier 1	chr14	23886789	rs397516208	C	T	missense_variant	ENST00000355349.3:c.4276G>A	ENSP00000347507.3:p.Glu1426Lys	SNV	0		32	deleterious	probably_damaging	.	.	Adult	1
MYH7	Tier 1	chr14	23887452	rs397516203	G	T	missense_variant	NM_000257.2:c.4136C>A	NP_000248.2:p.Ala1379Asp	SNV	0		29.1	deleterious	probably_damaging	.	.	Pediatric	1
MYH7	Tier 1	chr14	23887522	rs727503246	C	T	missense_variant	NM_000257.2:c.4066G>A	NP_000248.2:p.Glu1356Lys	SNV	0		31	deleterious	possibly_damaging	.	.	Pediatric	1
MYH7	Tier 1	chr14	23888811	.	A	G	missense_variant	ENST00000355349.3:c.3734T>C	ENSP00000347507.3:p.Leu1245Pro	SNV	0		31	deleterious	possibly_damaging	.	.	Adult	1
MYH7	Tier 1	chr14	23889113	rs794727410	C	T	missense_variant	NM_000257.2:c.3667G>A	NP_000248.2:p.Glu1223Lys	SNV	0		32	deleterious	probably_damaging	.	.	Pediatric	1
MYH7	Tier 1	chr14	23889187	.	T	C	missense_variant	ENST00000355349.3:c.3593A>G	ENSP00000347507.3:p.Asp1198Gly	SNV	4.0805e-06		29.7	deleterious	probably_damaging	.	.	Adult	1
MYH7	Tier 1	chr14	23891497	rs763760498	A	C	missense_variant	ENST00000355349.3:c.3137T>G	ENSP00000347507.3:p.Met1046Arg	SNV	3.97643e-06		27.9	deleterious	probably_damaging	.	.	Pediatric	1
MYH7	Tier 1	chr14	23892836	.	G	C	missense_variant	NM_000257.2:c.3019C>G	NP_000248.2:p.Leu1007Val	SNV	4.06062e-06		23.5	deleterious	probably_damaging	.	.	Pediatric	1
MYH7	Tier 1	chr14	23893156	rs727504374	A	G	missense_variant	NM_000257.2:c.2882T>C	NP_000248.2:p.Leu961Pro	SNV	0		29.8	deleterious	probably_damaging	.	.	Pediatric	1
MYH7	Tier 1	chr14	23893192	rs397516175	T	A	missense_variant	ENST00000355349.3:c.2846A>T	ENSP00000347507.3:p.Glu949Val	SNV	7.95248e-06		32	deleterious	probably_damaging	.	.	Pediatric	1
MYH7	Tier 1	chr14	23893316	rs121913631	G	C	missense_variant	NM_000257.2:c.2722C>G	NP_000248.2:p.Leu908Val	SNV	0		25.5	deleterious	probably_damaging	.	.	Pediatric	1
MYH7	Tier 1	chr14	23893327	rs397516165	C	T	missense_variant	NM_000257.2:c.2711G>A	NP_000248.2:p.Arg904His	SNV	0		33	deleterious	probably_damaging	.	.	Pediatric	1
MYH7	Tier 1	chr14	23893356	.	T	G	missense_variant&splice_region_variant	ENST00000355349.3:c.2682A>C	ENSP00000347507.3:p.Glu894Asp	SNV	7.95526e-06		25.3	deleterious	possibly_damaging	.	.	Pediatric	1
MYH7	Tier 1	chr14	23893358	.	C	T	missense_variant&splice_region_variant	ENST00000355349.3:c.2680G>A	ENSP00000347507.3:p.Glu894Lys	SNV	0		34	deleterious	possibly_damaging	.	.	Adult	1
MYH7	Tier 1	chr14	23894048	rs36211715	C	T	missense_variant	NM_000257.2:c.2609G>A	NP_000248.2:p.Arg870His	SNV	4.06154e-06		28.3	deleterious	possibly_damaging	.	.	Adult+Pediatric	2
MYH7	Tier 1	chr14	23894052	rs730880750	G	T	missense_variant	ENST00000355349.3:c.2605C>A	ENSP00000347507.3:p.Arg869Ser	SNV	0		26.4	deleterious	probably_damaging	.	.	Adult	1
MYH7	Tier 1	chr14	23894102	rs397516157	A	G	missense_variant	ENST00000355349.3:c.2555T>C	ENSP00000347507.3:p.Met852Thr	SNV	0		26	deleterious	probably_damaging	.	.	Adult	1
MYH7	Tier 1	chr14	23894150	.	A	G	missense_variant	ENST00000355349.3:c.2507T>C	ENSP00000347507.3:p.Ile836Thr	SNV	0		26.8	deleterious	probably_damaging	.	.	Adult	1
MYH7	Tier 1	chr14	23894162	.	A	G	missense_variant	ENST00000355349.3:c.2495T>C	ENSP00000347507.3:p.Leu832Pro	SNV	0		28.9	deleterious	probably_damaging	.	.	Adult	1
MYH7	Tier 1	chr14	23894202	.	G	A	missense_variant	ENST00000355349.3:c.2455C>T	ENSP00000347507.3:p.Arg819Trp	SNV	0		27.5	deleterious	probably_damaging	.	.	Adult	1
MYH7	Tier 1	chr14	23894494	.	C	G	missense_variant	ENST00000355349.3:c.2420G>C	ENSP00000347507.3:p.Arg807Pro	SNV	0		29.8	deleterious	probably_damaging	.	.	Pediatric	1
MYH7	Tier 1	chr14	23894612	rs727503260	C	T	missense_variant	ENST00000355349.3:c.2302G>A	ENSP00000347507.3:p.Gly768Arg	SNV	0		32	deleterious	probably_damaging	.	.	Pediatric	1
MYH7	Tier 1	chr14	23894617	.	T	A	missense_variant	ENST00000355349.3:c.2297A>T	ENSP00000347507.3:p.Lys766Met	SNV	0		28.6	deleterious	probably_damaging	.	.	Adult	1
MYH7	Tier 1	chr14	23894969	rs121913632	C	A	missense_variant	NM_000257.2:c.2221G>T	NP_000248.2:p.Gly741Trp	SNV	0		33	deleterious	probably_damaging	.	.	Pediatric	1
MYH7	Tier 1	chr14	23895019	rs397516136	A	T	missense_variant	NM_000257.2:c.2171T>A	NP_000248.2:p.Ile724Asn	SNV	0		29.5	deleterious	probably_damaging	.	.	Pediatric	1
MYH7	Tier 1	chr14	23895180	rs121913637	G	A	missense_variant	NM_000257.2:c.2155C>T	NP_000248.2:p.Arg719Trp	SNV	0		27.8	deleterious	possibly_damaging	.	.	Pediatric	2
MYH7	Tier 1	chr14	23895189	rs121913638	C	T	missense_variant	ENST00000355349.3:c.2146G>A	ENSP00000347507.3:p.Gly716Arg	SNV	0		32	deleterious	probably_damaging	.	.	Pediatric	1
MYH7	Tier 1	chr14	23896067	.	G	T	missense_variant	NM_000257.2:c.1963C>A	NP_000248.2:p.Leu655Met	SNV	0		24.3	deleterious	probably_damaging	.	.	Pediatric	1
MYH7	Tier 1	chr14	23896451	rs727504239	T	C	missense_variant&splice_region_variant	ENST00000355349.3:c.1954A>G	ENSP00000347507.3:p.Arg652Gly	SNV	3.97785e-06		25.5	deleterious	possibly_damaging	.	.	Adult	1
MYH7	Tier 1	chr14	23896866	rs121913627	C	T	missense_variant	NM_000257.2:c.1816G>A	NP_000248.2:p.Val606Met	SNV	0		23.9	deleterious	possibly_damaging	.	.	Pediatric	2
MYH7	Tier 1	chr14	23898213	rs397516101	C	T	missense_variant	ENST00000355349.3:c.1358G>A	ENSP00000347507.3:p.Arg453His	SNV	0		29.6	deleterious	probably_damaging	.	.	Pediatric	1
MYH7	Tier 1	chr14	23898214	rs121913625	G	A	missense_variant	NM_000257.2:c.1357C>T	NP_000248.2:p.Arg453Cys	SNV	0		27.4	deleterious	probably_damaging	.	.	Pediatric	3
MYH7	Tier 1	chr14	23898225	.	G	A	missense_variant	ENST00000355349.3:c.1346C>T	ENSP00000347507.3:p.Thr449Ile	SNV	0		26.2	deleterious	probably_damaging	.	.	Adult	1
MYH7	Tier 1	chr14	23898247	rs148808089	G	A	missense_variant	ENST00000355349.3:c.1324C>T	ENSP00000347507.3:p.Arg442Cys	SNV	1.98813e-05		23.6	deleterious	probably_damaging	.	.	Adult	1
MYH7	Tier 1	chr14	23898468	.	C	A	missense_variant	ENST00000355349.3:c.1227G>T	ENSP00000347507.3:p.Glu409Asp	SNV	0		22.6	deleterious	probably_damaging	.	.	Pediatric	1
MYH7	Tier 1	chr14	23898475	rs397516095	C	A	missense_variant	NM_000257.2:c.1220G>T	NP_000248.2:p.Gly407Val	SNV	0		25.4	deleterious	probably_damaging	.	.	Pediatric	1
MYH7	Tier 1	chr14	23898487	rs121913624	C	T	missense_variant	NM_000257.2:c.1208G>A	NP_000248.2:p.Arg403Gln	SNV	0		26.2	deleterious	probably_damaging	.	.	Pediatric	3
MYH7	Tier 1	chr14	23898515	rs397516093	C	T	missense_variant	NM_000257.2:c.1180G>A	NP_000248.2:p.Asp394Asn	SNV	0		24.4	deleterious	probably_damaging	.	.	Pediatric	1
MYH7	Tier 1	chr14	23898526	.	A	G	missense_variant	ENST00000355349.3:c.1169T>C	ENSP00000347507.3:p.Leu390Pro	SNV	0		26.2	deleterious	probably_damaging	.	.	Adult	1
MYH7	Tier 1	chr14	23898538	rs727503269	T	C	missense_variant	NM_000257.2:c.1157A>G	NP_000248.2:p.Tyr386Cys	SNV	0		26.9	deleterious	probably_damaging	.	.	Pediatric	1
MYH7	Tier 1	chr14	23898551	.	C	A	missense_variant	ENST00000355349.3:c.1144G>T	ENSP00000347507.3:p.Asp382Tyr	SNV	0		24.9	deleterious	probably_damaging	.	.	Pediatric	2
MYH7	Tier 1	chr14	23899059	.	C	A	missense_variant	ENST00000355349.3:c.1063G>T	ENSP00000347507.3:p.Ala355Ser	SNV	0		23.5	deleterious	possibly_damaging	.	.	Adult	1
MYH7	Tier 1	chr14	23899771	.	C	A	missense_variant&splice_region_variant	ENST00000355349.3:c.997G>T	ENSP00000347507.3:p.Asp333Tyr	SNV	0		31	deleterious	probably_damaging	.	.	Adult	1
MYH7	Tier 1	chr14	23900665	.	C	T	missense_variant	NM_000257.2:c.758G>A	NP_000248.2:p.Gly253Glu	SNV	0		22.7	deleterious	possibly_damaging	.	.	Pediatric	1
MYH7	Tier 1	chr14	23900684	rs727503276	A	G	missense_variant	ENST00000355349.3:c.739T>C	ENSP00000347507.3:p.Phe247Leu	SNV	0		24	deleterious	possibly_damaging	.	.	Adult	1
MYH7	Tier 1	chr14	23900807	.	T	C	missense_variant	ENST00000355349.3:c.719A>G	ENSP00000347507.3:p.Asn240Ser	SNV	0		24.2	deleterious	possibly_damaging	.	.	Adult	1
MYH7	Tier 1	chr14	23900885	.	C	T	missense_variant&splice_region_variant	ENST00000355349.3:c.641G>A	ENSP00000347507.3:p.Gly214Asp	SNV	0		28.2	deleterious	probably_damaging	.	.	Adult	1
MYH7	Tier 1	chr14	23901923	rs727503278	G	A	missense_variant	ENST00000355349.3:c.427C>T	ENSP00000347507.3:p.Arg143Trp	SNV	2.78352e-05		26.1	deleterious	probably_damaging	.	.	Adult	1
MYL2	Tier 1	chr12	111351054	.	C	CAGCCTTCA	stop_gained&frameshift_variant	NM_000432.3:c.341_348dup	NP_000423.2:p.Asp117Ter	insertion	0	High confidence	NA			.	.	Pediatric	1
MYL2	Tier 1	chr12	111351068	.	C	T	missense_variant	ENST00000228841.8:c.335G>A	ENSP00000228841.7:p.Gly112Glu	SNV	0		32	deleterious	probably_damaging	.	.	Adult	1
MYL2	Tier 1	chr12	111352010	.	A	G	missense_variant	ENST00000228841.8:c.254T>C	ENSP00000228841.7:p.Met85Thr	SNV	0		25.5	deleterious	probably_damaging	.	.	Adult	1
MYL3	Tier 1	chr3	46900970	.	G	A	missense_variant	ENST00000395869.1:c.476C>T	ENSP00000379210.1:p.Thr159Met	SNV	2.7854e-05		26.1	deleterious	probably_damaging	.	.	Pediatric	1
MYL3	Tier 1	chr3	46900985	rs104893749	C	T	missense_variant	ENST00000395869.1:c.461G>A	ENSP00000379210.1:p.Arg154His	SNV	2.38663e-05		27.5	deleterious	possibly_damaging	.	.	Pediatric	1
MYL3	Tier 1	chr3	46900986	rs143852164	G	A	missense_variant	ENST00000395869.1:c.460C>T	ENSP00000379210.1:p.Arg154Cys	SNV	1.59103e-05		28.2	deleterious	probably_damaging	.	.	Pediatric	1
MYL3	Tier 1	chr3	46900992	rs199474705	C	T	missense_variant	ENST00000395869.1:c.454G>A	ENSP00000379210.1:p.Glu152Lys	SNV	0		28.5	deleterious	probably_damaging	.	.	Pediatric	1
NEXN	Tier 1	chr1	78383424	.	G	A	stop_gained	XM_005271322.1:c.201G>A	XP_005271379.1:p.Trp67Ter	SNV	0	High confidence	38			.	.	Pediatric	1
NEXN	Tier 1	chr1	78383884	.	C	T	stop_gained	XM_005271322.1:c.373C>T	XP_005271379.1:p.Arg125Ter	SNV	0	High confidence	35			.	.	Pediatric	1
NEXN	Tier 1	chr1	78383903	rs397517858	A	G	missense_variant	ENST00000334785.7:c.392A>G	ENSP00000333938.7:p.Gln131Arg	SNV	2.80516e-05		26.3	deleterious	probably_damaging	.	.	Adult	1
NEXN	Tier 1	chr1	78408282	.	T	G	missense_variant	ENST00000334785.7:c.1796T>G	ENSP00000333938.7:p.Val599Gly	SNV	0		25	deleterious	probably_damaging	.	.	Adult	1
PKP2	Tier 1	chr12	32945381	.	C	A	missense_variant	ENST00000070846.6:c.2623G>T	ENSP00000070846.6:p.Ala875Ser	SNV	0		27	deleterious	probably_damaging	.	.	Adult	2
PKP2	Tier 1	chr12	32955378	rs777577592	A	T	missense_variant	ENST00000070846.6:c.2258T>A	ENSP00000070846.6:p.Leu753Gln	SNV	3.97719e-06		24.8	deleterious	probably_damaging	.	.	Adult	1
PKP2	Tier 1	chr12	32955433	rs759179184	GGGTGT	G	frameshift_variant	ENST00000070846.6:c.2198_2202del	ENSP00000070846.6:p.His733ProfsTer8	deletion	1.59137e-05	High confidence	34			.	.	Adult+Pediatric	2
PKP2	Tier 1	chr12	32955439	rs771760693	G	C	missense_variant	ENST00000070846.6:c.2197C>G	ENSP00000070846.6:p.His733Asp	SNV	1.59139e-05		25.1	deleterious	possibly_damaging	.	.	Adult+Pediatric	2
PKP2	Tier 1	chr12	32974306	.	G	T	missense_variant	ENST00000070846.6:c.2129C>A	ENSP00000070846.6:p.Thr710Lys	SNV	3.97798e-06		25.8	deleterious	probably_damaging	.	.	Adult	1
PKP2	Tier 1	chr12	32974321	rs753335349	G	A	missense_variant	ENST00000070846.6:c.2114C>T	ENSP00000070846.6:p.Ala705Val	SNV	3.97735e-06		27.6	deleterious	probably_damaging	.	.	Adult	1
PKP2	Tier 1	chr12	32974400	.	G	A	missense_variant	ENST00000070846.6:c.2035C>T	ENSP00000070846.6:p.His679Tyr	SNV	0		25.4	deleterious	probably_damaging	.	.	Adult	1
PKP2	Tier 1	chr12	32994006	.	AC	A	frameshift_variant	ENST00000070846.6:c.1643del	ENSP00000070846.6:p.Gly548ValfsTer15	deletion	0	High confidence	33			.	.	Adult	1
PKP2	Tier 1	chr12	33021901	rs397516985	A	G	missense_variant	ENST00000070846.6:c.1130T>C	ENSP00000070846.6:p.Ile377Thr	SNV	0		25.5	deleterious	probably_damaging	.	.	Adult	1
PKP2	Tier 1	chr12	33031101	rs560220280	G	A	missense_variant	ENST00000070846.6:c.713C>T	ENSP00000070846.6:p.Pro238Leu	SNV	4.37766e-05		24.1	deleterious	possibly_damaging	.	.	Adult	1
PKP2	Tier 1	chr12	33031479	.	T	A	splice_acceptor_variant	ENST00000070846.6:c.337-2A>T		SNV	0	High confidence	25			.	.	Pediatric	1
PLN	Tier 1	chr6	118880109	rs111033559	C	T	missense_variant	NM_002667.3:c.25C>T	NP_002658.1:p.Arg9Cys	SNV	0		28.9	deleterious_low_confidence	probably_damaging	.	.	Pediatric	1
PRKAG2	Tier 1	chr7	151257645	.	G	A	missense_variant	ENST00000287878.4:c.1643C>T	ENSP00000287878.3:p.Ser548Leu	SNV	0		31	deleterious	probably_damaging	.	.	Adult	1
PRKAG2	Tier 1	chr7	151262944	.	T	C	missense_variant	ENST00000287878.4:c.1261A>G	ENSP00000287878.3:p.Met421Val	SNV	0		25.5	deleterious	possibly_damaging	.	.	Adult	1
PRKAG2	Tier 1	chr7	151265887	rs121908988	T	C	missense_variant	ENST00000287878.4:c.1148A>G	ENSP00000287878.3:p.His383Arg	SNV	0		25.6	deleterious	possibly_damaging	.	.	Adult	1
PRKAG2	Tier 1	chr7	151372705	.	G	A	missense_variant	ENST00000287878.4:c.485C>T	ENSP00000287878.3:p.Ser162Phe	SNV	0		24.4	deleterious_low_confidence	possibly_damaging	.	.	Adult	1
RBM20	Tier 1	chr10	112541205	.	A	G	missense_variant	ENST00000369519.3:c.838A>G	ENSP00000358532.3:p.Lys280Glu	SNV	1.30093e-05		24.6	deleterious	possibly_damaging	.	.	Adult	1
RBM20	Tier 1	chr10	112541433	.	A	G	missense_variant	ENST00000369519.3:c.1066A>G	ENSP00000358532.3:p.Thr356Ala	SNV	0		24.1	deleterious	probably_damaging	.	.	Adult	1
RBM20	Tier 1	chr10	112541505	rs540962668	C	T	missense_variant	ENST00000369519.3:c.1138C>T	ENSP00000358532.3:p.Arg380Trp	SNV	7.73106e-05		23.3	deleterious	possibly_damaging	.	.	Adult	1
RBM20	Tier 1	chr10	112572056	rs267607001	G	C	missense_variant	ENST00000369519.3:c.1901G>C	ENSP00000358532.3:p.Arg634Pro	SNV	0		24.4	deleterious	probably_damaging	.	.	Adult	1
RBM20	Tier 1	chr10	112572056	rs267607001	G	A	missense_variant	ENST00000369519.3:c.1901G>A	ENSP00000358532.3:p.Arg634Gln	SNV	6.56263e-06		24.5	deleterious	probably_damaging	.	.	Pediatric	1
RBM20	Tier 1	chr10	112572061	rs267607002	C	T	missense_variant	ENST00000369519.3:c.1906C>T	ENSP00000358532.3:p.Arg636Cys	SNV	0		26.7	deleterious	probably_damaging	.	.	Adult	2
RBM20	Tier 1	chr10	112572062	rs267607004	G	A	missense_variant	NM_001134363.1:c.1907G>A	NP_001127835.1:p.Arg636His	SNV	0		25.6	deleterious	probably_damaging	.	.	Pediatric	2
RBM20	Tier 1	chr10	112572203	.	G	A	missense_variant	ENST00000369519.3:c.2048G>A	ENSP00000358532.3:p.Arg683Lys	SNV	0		24.8	deleterious	possibly_damaging	.	.	Adult	1
RBM20	Tier 1	chr10	112581096	.	G	A	missense_variant	NM_001134363.1:c.2719G>A	NP_001127835.1:p.Glu907Lys	SNV	0		33	deleterious	probably_damaging	.	.	Pediatric	1
RBM20	Tier 1	chr10	112581100	rs397516604	T	C	missense_variant	NM_001134363.1:c.2723T>C	NP_001127835.1:p.Leu908Pro	SNV	0		30	deleterious	probably_damaging	.	.	Pediatric	1
RBM20	Tier 1	chr10	112581114	rs397516607	G	A	missense_variant	NM_001134363.1:c.2737G>A	NP_001127835.1:p.Glu913Lys	SNV	0		32	deleterious	probably_damaging	.	.	Adult+Pediatric	4
RBM20	Tier 1	chr10	112581427	rs770955344	TCTCC	T	frameshift_variant	ENST00000369519.3:c.3053_3056del	ENSP00000358532.3:p.Ser1018TrpfsTer85	deletion	0	High confidence	34			.	.	Adult	1
RBM20	Tier 1	chr10	112583241	.	AC	A	frameshift_variant	ENST00000369519.3:c.3321del	ENSP00000358532.3:p.Ser1108ProfsTer6	deletion	0	High confidence	NA			.	.	Adult	1
RBM20	Tier 1	chr10	112590924	.	A	G	missense_variant	ENST00000369519.3:c.3557A>G	ENSP00000358532.3:p.His1186Arg	SNV	0		27.7	deleterious	probably_damaging	.	.	Adult	1
SCN5A	Tier 1	chr3	38591856	rs376697724	C	T	missense_variant	ENST00000413689.1:c.6007G>A	ENSP00000410257.1:p.Asp2003Asn	SNV	2.05636e-05		24.7	deleterious	possibly_damaging	.	.	Adult	1
SCN5A	Tier 1	chr3	38592125	rs199473327	C	T	missense_variant	NM_001099404.1:c.5738G>A	NP_001092874.1:p.Arg1913His	SNV	2.43655e-05		33	deleterious	probably_damaging	.	.	Pediatric	1
SCN5A	Tier 1	chr3	38592524	.	T	C	missense_variant	ENST00000413689.1:c.5339A>G	ENSP00000410257.1:p.Glu1780Gly	SNV	0		29.5	deleterious	possibly_damaging	.	.	Pediatric	1
SCN5A	Tier 1	chr3	38592534	rs199473314	C	T	missense_variant	NM_001099404.1:c.5329G>A	NP_001092874.1:p.Val1777Met	SNV	1.62422e-05		27.6	deleterious	possibly_damaging	.	.	Pediatric	1
SCN5A	Tier 1	chr3	38601913	.	C	T	missense_variant	ENST00000413689.1:c.3970G>A	ENSP00000410257.1:p.Val1324Ile	SNV	0		26.3	deleterious	possibly_damaging	.	.	Adult	1
SCN5A	Tier 1	chr3	38618204	.	C	G	missense_variant	ENST00000413689.1:c.3459G>C	ENSP00000410257.1:p.Gln1153His	SNV	5.46696e-05		23.6	deleterious	possibly_damaging	.	.	Adult	1
SCN5A	Tier 1	chr3	38622502	.	C	T	missense_variant	ENST00000413689.1:c.3148G>A	ENSP00000410257.1:p.Ala1050Thr	SNV	8.03742e-06		24.9	deleterious	possibly_damaging	.	.	Adult	1
SCN5A	Tier 1	chr3	38645495	rs146848219	C	T	missense_variant	ENST00000413689.1:c.1598G>A	ENSP00000410257.1:p.Arg533His	SNV	6.0584e-05		26.5	deleterious	probably_damaging	.	.	Adult	1
SCN5A	Tier 1	chr3	38651319	.	G	C	missense_variant	ENST00000413689.1:c.840C>G	ENSP00000410257.1:p.Cys280Trp	SNV	0		21.2	deleterious	probably_damaging	.	.	Adult	1
SCN5A	Tier 1	chr3	38651435	.	C	T	missense_variant	ENST00000413689.1:c.724G>A	ENSP00000410257.1:p.Ala242Thr	SNV	0		29.2	deleterious	probably_damaging	.	.	Adult	1
SCN5A	Tier 1	chr3	38655514	rs577421914	G	A	stop_gained	ENST00000413689.1:c.655C>T	ENSP00000410257.1:p.Arg219Ter	SNV	0	High confidence	37			.	.	Adult	1
SCN5A	Tier 1	chr3	38671833	rs199473556	G	A	missense_variant	ENST00000413689.1:c.361C>T	ENSP00000410257.1:p.Arg121Trp	SNV	0		26.6	deleterious	probably_damaging	.	.	Pediatric	1
TMEM43	Tier 1	chr3	14170966	.	C	T	missense_variant	ENST00000306077.4:c.67C>T	ENSP00000303992.4:p.Pro23Ser	SNV	0		25.7	deleterious	probably_damaging	.	.	Adult	1
TMEM43	Tier 1	chr3	14173131	rs749875987	A	AG	frameshift_variant	ENST00000306077.4:c.351dup	ENSP00000303992.4:p.His118AlafsTer11	insertion	7.96071e-06	High confidence	34			.	.	Adult	1
TMEM43	Tier 1	chr3	14175246	rs397517385	G	A	missense_variant	NM_024334.2:c.520G>A	NP_077310.1:p.Ala174Thr	SNV	4.06062e-06		29	deleterious	probably_damaging	.	.	Pediatric	1
TMEM43	Tier 1	chr3	14176694	rs780389237	C	A	missense_variant	ENST00000306077.4:c.742C>A	ENSP00000303992.4:p.Leu248Met	SNV	2.79948e-05		24.8	deleterious	probably_damaging	.	.	Adult	2
TMEM43	Tier 1	chr3	14183204	rs752269639	A	G	missense_variant	NM_024334.2:c.1112A>G	NP_077310.1:p.Tyr371Cys	SNV	2.03107e-05		32	deleterious	probably_damaging	.	.	Pediatric	1
TMEM43	Tier 1	chr3	14183269	rs765762863	C	T	missense_variant	ENST00000306077.4:c.1177C>T	ENSP00000303992.4:p.Arg393Trp	SNV	7.96756e-06		25.4	deleterious	probably_damaging	.	.	Adult	1
TNNI3	Tier 1	chr19	55663210	rs727504268	C	T	missense_variant	ENST00000344887.5:c.625G>A	ENSP00000341838.5:p.Glu209Lys	SNV	0		29.1	deleterious	possibly_damaging	.	.	Pediatric	1
TNNI3	Tier 1	chr19	55663248	.	T	G	missense_variant	ENST00000344887.5:c.587A>C	ENSP00000341838.5:p.Asp196Ala	SNV	0		26.1	deleterious	possibly_damaging	.	.	Adult	1
TNNI3	Tier 1	chr19	55663260	rs104894729	C	T	missense_variant	NM_000363.4:c.575G>A	NP_000354.4:p.Arg192His	SNV	0		29.9	deleterious	probably_damaging	.	.	Pediatric	1
TNNI3	Tier 1	chr19	55665438	rs727503503	C	T	missense_variant	NM_000363.4:c.509G>A	NP_000354.4:p.Arg170Gln	SNV	0		28.7	deleterious	possibly_damaging	.	.	Pediatric	1
TNNI3	Tier 1	chr19	55665463	rs368861241	G	A	missense_variant	NM_000363.4:c.484C>T	NP_000354.4:p.Arg162Trp	SNV	4.07067e-05		31	deleterious	probably_damaging	.	.	Pediatric	1
TNNI3	Tier 1	chr19	55665514	rs104894724	G	A	missense_variant	ENST00000344887.5:c.433C>T	ENSP00000341838.5:p.Arg145Trp	SNV	4.01807e-06		25.8	deleterious	probably_damaging	.	.	Adult	1
TNNI3	Tier 1	chr19	55665525	rs397516347	C	T	missense_variant	ENST00000344887.5:c.422G>A	ENSP00000341838.5:p.Arg141Gln	SNV	0		26.8	deleterious	possibly_damaging	.	.	Adult	1
TNNI3	Tier 1	chr19	55667631	.	G	A	missense_variant	ENST00000344887.5:c.220C>T	ENSP00000341838.5:p.Arg74Cys	SNV	8.36274e-06		32	deleterious	probably_damaging	.	.	Adult	1
TNNT2	Tier 1	chr1	201328343	.	T	C	missense_variant	ENST00000509001.1:c.862A>G	ENSP00000422031.1:p.Lys288Glu	SNV	0		26.4	deleterious	possibly_damaging	.	.	Pediatric	1
TNNT2	Tier 1	chr1	201328349	.	G	C	missense_variant	ENST00000509001.1:c.856C>G	ENSP00000422031.1:p.Arg286Gly	SNV	0		26.3	deleterious	possibly_damaging	.	.	Adult	1
TNNT2	Tier 1	chr1	201331093	.	C	G	missense_variant	ENST00000509001.1:c.637G>C	ENSP00000422031.1:p.Ala213Pro	SNV	0		26.1	deleterious	possibly_damaging	.	.	Adult	1
TNNT2	Tier 1	chr1	201331132	rs727503511	T	C	missense_variant	NM_001276345.1:c.628A>G	NP_001263274.1:p.Lys210Glu	SNV	0		27.8	deleterious	probably_damaging	.	.	Pediatric	1
TNNT2	Tier 1	chr1	201332472	.	C	A	missense_variant	NM_001276345.1:c.552G>T	NP_001263274.1:p.Lys184Asn	SNV	0		25.4	deleterious	probably_damaging	.	.	Pediatric	1
TNNT2	Tier 1	chr1	201332496	.	C	G	missense_variant	ENST00000509001.1:c.498G>C	ENSP00000422031.1:p.Arg166Ser	SNV	0		25.8	deleterious	possibly_damaging	.	.	Adult	1
TNNT2	Tier 1	chr1	201332518	rs45501500	C	T	missense_variant	NM_001276345.1:c.506G>A	NP_001263274.1:p.Arg169Gln	SNV	0		28.1	deleterious	possibly_damaging	.	.	Pediatric	1
TNNT2	Tier 1	chr1	201333464	rs74315379	G	A	missense_variant	NM_001276345.1:c.451C>T	NP_001263274.1:p.Arg151Trp	SNV	0		26	deleterious	probably_damaging	.	.	Pediatric	3
TNNT2	Tier 1	chr1	201333493	rs397516464	C	T	missense_variant	NM_001276345.1:c.422G>A	NP_001263274.1:p.Arg141Gln	SNV	0		26.2	deleterious	probably_damaging	.	.	Pediatric	1
TNNT2	Tier 1	chr1	201334419	rs397516457	C	A	missense_variant	ENST00000509001.1:c.281G>T	ENSP00000422031.1:p.Arg94Leu	SNV	0		33	deleterious	probably_damaging	.	.	Adult	1
TNNT2	Tier 1	chr1	201334419	rs397516457	C	T	missense_variant	ENST00000509001.1:c.281G>A	ENSP00000422031.1:p.Arg94His	SNV	0		33	deleterious	probably_damaging	.	.	Pediatric	1
TNNT2	Tier 1	chr1	201334755	rs727504244	C	T	missense_variant	ENST00000509001.1:c.247G>A	ENSP00000422031.1:p.Glu83Lys	SNV	0		29.5	deleterious	probably_damaging	.	.	Adult	2
TNNT2	Tier 1	chr1	201334766	rs121964855	A	T	missense_variant	NM_001276345.1:c.266T>A	NP_001263274.1:p.Ile89Asn	SNV	4.0657e-06		27.1	deleterious	probably_damaging	.	.	Pediatric	1
TPM1	Tier 1	chr15	63335110	rs397516391	G	C	missense_variant	ENST00000358278.3:c.82G>C	ENSP00000351022.3:p.Asp28His	SNV	0		25.4	deleterious	probably_damaging	.	.	Adult	1
TTN	Tier 1	chr2	179393000	.	C	A	splice_donor_variant	ENST00000589042.1:c.107377+1G>T		SNV	0	High confidence	31			M-band	6	Adult	1
TTN	Tier 1	chr2	179398819	rs752697861	G	A	stop_gained	ENST00000589042.1:c.102523C>T	ENSP00000467141.1:p.Arg34175Ter	SNV	4.01826e-06	High confidence	66			M-band	6	Adult	1
TTN	Tier 1	chr2	179400517	.	G	A	stop_gained	ENST00000589042.1:c.100825C>T	ENSP00000467141.1:p.Arg33609Ter	SNV	4.04295e-06	High confidence	71			M-band	6	Adult	1
TTN	Tier 1	chr2	179404491	rs397517776	CCT	C	frameshift_variant	ENST00000589042.1:c.98299_98300del	ENSP00000467141.1:p.Arg32767GlyfsTer2	deletion	4.02114e-06	High confidence	64			A-band	6	Adult	1
TTN	Tier 1	chr2	179407065	.	CG	C	frameshift_variant	ENST00000589042.1:c.97417del	ENSP00000467141.1:p.Arg32473ValfsTer19	deletion	0	High confidence	NA			A-band	6	Adult	1
TTN	Tier 1	chr2	179411401	.	AAC	A	frameshift_variant	ENST00000589042.1:c.94752_94753del	ENSP00000467141.1:p.Leu31585SerfsTer9	deletion	0	High confidence	NA			A-band	6	Adult	1
TTN	Tier 1	chr2	179411596	.	CT	C	frameshift_variant	NM_001267550.1:c.94558del	NP_001254479.1:p.Arg31520AspfsTer6	deletion	0	High confidence	NA			A-band	6	Pediatric	1
TTN	Tier 1	chr2	179412185	rs747837187	CA	C	frameshift_variant	ENST00000589042.1:c.94167del	ENSP00000467141.1:p.Phe31389LeufsTer7	deletion	4.09631e-06	High confidence	63			A-band	6	Pediatric	1
TTN	Tier 1	chr2	179417788	rs727505224	G	A	stop_gained	NM_001267550.1:c.89839C>T	NP_001254479.1:p.Arg29947Ter	SNV	0	High confidence	65			A-band	6	Pediatric	1
TTN	Tier 1	chr2	179418125	.	T	C	splice_acceptor_variant	ENST00000589042.1:c.89504-2A>G		SNV	0	High confidence	34			A-band	6	Adult	1
TTN	Tier 1	chr2	179422662	.	G	GATATATCACTAATAAC	stop_gained&frameshift_variant	ENST00000589042.1:c.87418_87419insGTTATTAGTGATATAT	ENSP00000467141.1:p.Pro29140ArgfsTer3	insertion	0	High confidence	NA			A-band	6	Adult	1
TTN	Tier 1	chr2	179424782	.	A	AT	frameshift_variant	NM_001267550.1:c.86076dup	NP_001254479.1:p.Ser28693IlefsTer2	insertion	8.19303e-06	High confidence	62			A-band	6	Pediatric	1
TTN	Tier 1	chr2	179425091	.	G	A	stop_gained	ENST00000589042.1:c.85768C>T	ENSP00000467141.1:p.Arg28590Ter	SNV	0	High confidence	64			A-band	6	Adult	1
TTN	Tier 1	chr2	179425159	.	A	ATAGATTCT	frameshift_variant	ENST00000589042.1:c.85692_85699dup	ENSP00000467141.1:p.Met28567LysfsTer4	insertion	0	High confidence	NA			A-band	6	Adult	1
TTN	Tier 1	chr2	179425592	rs769664554	G	A	stop_gained	ENST00000589042.1:c.85267C>T	ENSP00000467141.1:p.Arg28423Ter	SNV	8.04952e-06	High confidence	64			A-band	6	Adult	1
TTN	Tier 1	chr2	179427616	.	A	C	stop_gained	ENST00000589042.1:c.83243T>G	ENSP00000467141.1:p.Leu27748Ter	SNV	0	High confidence	65			A-band	6	Adult	1
TTN	Tier 1	chr2	179428905	.	T	TGA	frameshift_variant	ENST00000589042.1:c.81953_81954insTC	ENSP00000467141.1:p.Glu27318AspfsTer33	insertion	0	High confidence	NA			A-band	6	Adult	1
TTN	Tier 1	chr2	179433094	.	T	TATATATATATAAATATATATATATTTATATATA	stop_gained&protein_altering_variant	ENST00000589042.1:c.77764_77765insTATATATAAATATATATATATTTATATATATAT	ENSP00000467141.1:p.Gln25922delinsLeuTyrIleAsnIleTyrIlePheIleTyrIleTer	insertion	0	High confidence	NA			A-band	6	Pediatric	1
TTN	Tier 1	chr2	179433224	.	T	A	stop_gained	ENST00000589042.1:c.77635A>T	ENSP00000467141.1:p.Lys25879Ter	SNV	0	High confidence	64			A-band	6	Adult	1
TTN	Tier 1	chr2	179433874	.	A	AT	frameshift_variant	ENST00000589042.1:c.76984dup	ENSP00000467141.1:p.Ile25662AsnfsTer13	insertion	0	High confidence	NA			A-band	6	Adult	1
TTN	Tier 1	chr2	179434142	.	G	A	stop_gained	ENST00000589042.1:c.76717C>T	ENSP00000467141.1:p.Arg25573Ter	SNV	0	High confidence	64			A-band	6	Adult	1
TTN	Tier 1	chr2	179435975	.	G	GTGTT	frameshift_variant	ENST00000589042.1:c.74880_74883dup	ENSP00000467141.1:p.Pro24962AsnfsTer9	insertion	4.02483e-06	High confidence	61			A-band	6	Pediatric	1
TTN	Tier 1	chr2	179442572	.	TGA	T	frameshift_variant	ENST00000589042.1:c.68579_68580del	ENSP00000467141.1:p.Leu22860HisfsTer4	deletion	0	High confidence	NA			A-band	6	Adult	1
TTN	Tier 1	chr2	179444432	.	G	A	stop_gained	ENST00000589042.1:c.67492C>T	ENSP00000467141.1:p.Gln22498Ter	SNV	0	High confidence	62			A-band	6	Adult	1
TTN	Tier 1	chr2	179446324	.	TCCATC	T	frameshift_variant	ENST00000589042.1:c.66666_66670del	ENSP00000467141.1:p.Met22223ArgfsTer12	deletion	0	High confidence	NA			A-band	6	Adult	1
TTN	Tier 1	chr2	179450018	rs768345594	G	A	stop_gained	ENST00000589042.1:c.64453C>T	ENSP00000467141.1:p.Arg21485Ter	SNV	2.02439e-05	High confidence	62			A-band	6	Adult	1
TTN	Tier 1	chr2	179452435	rs764243269	G	A	stop_gained	ENST00000589042.1:c.63601C>T	ENSP00000467141.1:p.Arg21201Ter	SNV	8.07285e-06	High confidence	62			A-band	6	Adult	1
TTN	Tier 1	chr2	179454576	rs72646846	G	A	stop_gained	ENST00000589042.1:c.61876C>T	ENSP00000467141.1:p.Arg20626Ter	SNV	7.63322e-05	High confidence	62			A-band	6	Adult	1
TTN	Tier 1	chr2	179463948	rs745376275	G	A	stop_gained	ENST00000589042.1:c.56572C>T	ENSP00000467141.1:p.Arg18858Ter	SNV	1.07907e-05	High confidence	61			A-band	6	Pediatric	1
TTN	Tier 1	chr2	179466515	rs748369265	C	T	splice_acceptor_variant	ENST00000589042.1:c.55303-1G>A		SNV	9.25544e-05	High confidence	27			A-band	6	Adult	1
TTN	Tier 1	chr2	179469783	.	CT	C	frameshift_variant	ENST00000589042.1:c.54120del	ENSP00000467141.1:p.Gly18041AlafsTer44	deletion	0	High confidence	NA			A-band	6	Adult	1
TTN	Tier 1	chr2	179474483	rs748956593	G	A	stop_gained	ENST00000589042.1:c.51667C>T	ENSP00000467141.1:p.Arg17223Ter	SNV	4.02979e-06	High confidence	60			A-band	6	Adult	2
TTN	Tier 1	chr2	179474501	.	C	A	stop_gained	ENST00000589042.1:c.51649G>T	ENSP00000467141.1:p.Glu17217Ter	SNV	0	High confidence	61			A-band	6	Adult	1
TTN	Tier 1	chr2	179474705	.	CA	C	frameshift_variant	ENST00000589042.1:c.51444del	ENSP00000467141.1:p.Asp17149IlefsTer4	deletion	0	High confidence	NA			A-band	6	Adult	2
TTN	Tier 1	chr2	179478597	.	C	T	stop_gained	ENST00000589042.1:c.49413G>A	ENSP00000467141.1:p.Trp16471Ter	SNV	0	High confidence	61			A-band	6	Adult	1
TTN	Tier 1	chr2	179481731	.	GT	G	frameshift_variant	ENST00000589042.1:c.47884del	ENSP00000467141.1:p.Thr15962GlnfsTer4	deletion	0	High confidence	NA			A-band	6	Adult	1
TTN	Tier 1	chr2	179483475	.	C	T	stop_gained	NM_001267550.1:c.46802G>A	NP_001254479.1:p.Trp15601Ter	SNV	0	High confidence	60			I-band	6	Pediatric	1
TTN	Tier 1	chr2	179484799	.	T	TA	frameshift_variant	ENST00000589042.1:c.46344dup	ENSP00000467141.1:p.Ile15449TyrfsTer8	insertion	0	High confidence	NA			I-band	6	Adult	1
TTN	Tier 1	chr2	179485012	.	G	T	stop_gained	ENST00000589042.1:c.46236C>A	ENSP00000467141.1:p.Cys15412Ter	SNV	0	High confidence	53			I-band	6	Adult	1
TTN	Tier 1	chr2	179486244	rs397517580	G	A	stop_gained	ENST00000589042.1:c.45307C>T	ENSP00000467141.1:p.Arg15103Ter	SNV	0	High confidence	59			I-band	6	Adult	1
TTN	Tier 1	chr2	179494967	rs771562210	C	T	splice_donor_variant	ENST00000589042.1:c.44281+1G>A		SNV	4.02758e-06	High confidence	34			I-band	6	Pediatric	1
TTN	Tier 1	chr2	179505974	.	G	GT	frameshift_variant	ENST00000589042.1:c.40626dup	ENSP00000467141.1:p.Pro13543ThrfsTer13	insertion	0	High confidence	NA			I-band	6	Adult	1
TTN	Tier 1	chr2	179605383	.	G	A	stop_gained	ENST00000589042.1:c.12577C>T	ENSP00000467141.1:p.Gln4193Ter	SNV	0	High confidence	36			I-band	5	Adult	1
TTN	Tier 1	chr2	179640269	.	C	A	stop_gained	ENST00000589042.1:c.6322G>T	ENSP00000467141.1:p.Glu2108Ter	SNV	0	High confidence	37			near Z-disk / I-band	7	Adult	1
TTN	Tier 1	chr2	179640499	.	AG	A	frameshift_variant	ENST00000589042.1:c.6091del	ENSP00000467141.1:p.Leu2031SerfsTer15	deletion	0	High confidence	NA			near Z-disk / I-band	7	Adult	1
VCL	Tier 1	chr10	75855507	.	A	T	missense_variant	ENST00000211998.4:c.1637A>T	ENSP00000211998.4:p.Asp546Val	SNV	3.97681e-06		28	deleterious	possibly_damaging	.	.	Pediatric	1
VCL	Tier 1	chr10	75855509	rs397517234	C	T	stop_gained	XM_005270142.1:c.1642C>T	XP_005270199.1:p.Arg548Ter	SNV	4.06134e-06	High confidence	39			.	.	Pediatric	1
VCL	Tier 1	chr10	75863593	rs759356162	C	T	missense_variant	ENST00000211998.4:c.2038C>T	ENSP00000211998.4:p.Arg680Cys	SNV	1.98815e-05		34	deleterious	probably_damaging	.	.	Adult	1
VCL	Tier 1	chr10	75871869	.	AG	A	frameshift_variant&splice_region_variant	XM_005270142.1:c.2952+1del		deletion	0	High confidence	NA			.	.	Pediatric	1
VCL	Tier 1	chr10	75874107	rs727503741	C	T	stop_gained	XM_005270142.1:c.3118C>T	XP_005270199.1:p.Gln1040Ter	SNV	0	High confidence	45			.	.	Pediatric	1
ABCC9	Tier 2	chr12	21998701	rs376874273	G	T	missense_variant	ENST00000261200.4:c.2932C>A	ENSP00000261200.4:p.Pro978Thr	SNV	1.59349e-05		25.8	deleterious	possibly_damaging	.	.	Adult	1
ABCC9	Tier 2	chr12	22015920	.	T	C	missense_variant	ENST00000261200.4:c.2306A>G	ENSP00000261200.4:p.Asn769Ser	SNV	0		26	deleterious	probably_damaging	.	.	Adult	1
ABCC9	Tier 2	chr12	22048250	rs751999610	CTG	C	splice_acceptor_variant&intron_variant	ENST00000261200.4:c.1619-3_1619-2del		deletion	3.19417e-05	High confidence	25.4			.	.	Adult	1
ACTA1	Tier 2	chr1	229567836	.	A	G	missense_variant	ENST00000366684.3:c.713T>C	ENSP00000355645.3:p.Leu238Pro	SNV	0		25.2	deleterious_low_confidence	probably_damaging	.	.	Adult	1
ACTA1	Tier 2	chr1	229567842	.	G	A	missense_variant	ENST00000366684.3:c.707C>T	ENSP00000355645.3:p.Ser236Phe	SNV	0		26	deleterious_low_confidence	possibly_damaging	.	.	Adult	1
ACTA1	Tier 2	chr1	229568819	.	C	A	missense_variant	ENST00000366684.3:c.44G>T	ENSP00000355645.3:p.Gly15Val	SNV	0		28.1	deleterious_low_confidence	probably_damaging	.	.	Adult	1
APOA1	Tier 2	chr11	116706727	.	G	C	missense_variant	ENST00000236850.4:c.601C>G	ENSP00000236850.3:p.Arg201Gly	SNV	0		24.3	deleterious	probably_damaging	.	.	Adult	1
BRAF	Tier 2	chr7	140534578	.	G	A	missense_variant	ENST00000288602.6:c.335C>T	ENSP00000288602.6:p.Ser112Phe	SNV	0		26.6	deleterious	possibly_damaging	.	.	Pediatric	1
CALR3	Tier 2	chr19	16591513	rs369518093	C	A	missense_variant	ENST00000269881.3:c.923G>T	ENSP00000269881.2:p.Arg308Ile	SNV	4.78221e-05		27	deleterious	probably_damaging	.	.	Adult	1
CALR3	Tier 2	chr19	16601357	rs372657559	C	T	missense_variant	NM_145046.4:c.218G>A	NP_659483.2:p.Arg73Gln	SNV	1.62429e-05		27.1	deleterious	possibly_damaging	.	.	Pediatric	1
CASQ2	Tier 2	chr1	116247812	.	C	A	splice_donor_variant	ENST00000261448.5:c.939+1G>T		SNV	0	High confidence	34			.	.	Adult	1
CASQ2	Tier 2	chr1	116283431	rs199750975	C	T	missense_variant	ENST00000261448.5:c.338G>A	ENSP00000261448.5:p.Ser113Asn	SNV	4.37881e-05		29.7	deleterious	probably_damaging	.	.	Pediatric	1
CASQ2	Tier 2	chr1	116287487	rs755766840	A	G	missense_variant	ENST00000261448.5:c.281T>C	ENSP00000261448.5:p.Val94Ala	SNV	1.19386e-05		26.7	deleterious	probably_damaging	.	.	Adult	1
CASQ2	Tier 2	chr1	116311045	.	T	C	missense_variant	ENST00000261448.5:c.118A>G	ENSP00000261448.5:p.Lys40Glu	SNV	3.97915e-06		26.7	deleterious	probably_damaging	.	.	Pediatric	1
CASQ2	Tier 2	chr1	116311107	.	G	A	missense_variant	ENST00000261448.5:c.56C>T	ENSP00000261448.5:p.Ala19Val	SNV	3.98054e-06		27.4	deleterious	possibly_damaging	.	.	Adult	1
CBL	Tier 2	chr11	119103212	.	A	G	missense_variant	ENST00000264033.4:c.250A>G	ENSP00000264033.3:p.Ile84Val	SNV	3.97693e-06		25.5	deleterious	probably_damaging	.	.	Adult	1
CBL	Tier 2	chr11	119103227	.	C	T	missense_variant	ENST00000264033.4:c.265C>T	ENSP00000264033.3:p.Pro89Ser	SNV	0		27.2	deleterious	probably_damaging	.	.	Adult	1
CBL	Tier 2	chr11	119145632	rs730880432	C	T	missense_variant	ENST00000264033.4:c.838C>T	ENSP00000264033.3:p.Arg280Trp	SNV	3.57881e-05		33	deleterious	probably_damaging	.	.	Pediatric	1
CBL	Tier 2	chr11	119148997	rs757834577	C	T	missense_variant	ENST00000264033.4:c.1217C>T	ENSP00000264033.3:p.Thr406Ile	SNV	1.19333e-05		26.8	deleterious	possibly_damaging	.	.	Adult	1
CBL	Tier 2	chr11	119155724	rs730880434	C	T	missense_variant	ENST00000264033.4:c.1477C>T	ENSP00000264033.3:p.Leu493Phe	SNV	9.5435e-05		26	deleterious	possibly_damaging	.	.	Adult	1
CBL	Tier 2	chr11	119155983	rs202065722	C	T	missense_variant	ENST00000264033.4:c.1648C>T	ENSP00000264033.3:p.Arg550Trp	SNV	2.78383e-05		25.1	deleterious_low_confidence	probably_damaging	.	.	Adult	1
CRYAB	Tier 2	chr11	111782414	.	C	A	missense_variant	ENST00000533475.1:c.35G>T	ENSP00000433560.1:p.Arg12Leu	SNV	0		32	deleterious	probably_damaging	.	.	Adult	1
CTNNA3	Tier 2	chr10	67829066	.	CT	C	frameshift_variant&splice_region_variant	ENST00000433211.2:c.2158del	ENSP00000389714.1:p.Arg720GlyfsTer6	deletion	7.98537e-06	High confidence	34			.	.	Pediatric	1
CTNNA3	Tier 2	chr10	67829080	.	C	T	missense_variant	ENST00000433211.2:c.2145G>A	ENSP00000389714.1:p.Met715Ile	SNV	0		28.8	deleterious	probably_damaging	.	.	Pediatric	1
CTNNA3	Tier 2	chr10	67829101	.	C	T	missense_variant	ENST00000433211.2:c.2124G>A	ENSP00000389714.1:p.Met708Ile	SNV	0		27.5	deleterious	probably_damaging	.	.	Adult	1
CTNNA3	Tier 2	chr10	67829232	rs761656740	G	C	missense_variant	ENST00000433211.2:c.1993C>G	ENSP00000389714.1:p.Leu665Val	SNV	0		23.5	deleterious	probably_damaging	.	.	Pediatric	1
CTNNA3	Tier 2	chr10	68040227	.	C	T	splice_donor_variant	ENST00000433211.2:c.1884+1G>A		SNV	0	High confidence	34			.	.	Adult	1
CTNNA3	Tier 2	chr10	68280437	rs764978430	A	C	missense_variant	ENST00000433211.2:c.1469T>G	ENSP00000389714.1:p.Ile490Arg	SNV	2.40558e-05		25.2	deleterious	possibly_damaging	.	.	Adult	1
CTNNA3	Tier 2	chr10	68280527	.	A	G	missense_variant	ENST00000433211.2:c.1379T>C	ENSP00000389714.1:p.Ile460Thr	SNV	0		26.9	deleterious	probably_damaging	.	.	Adult	1
CTNNA3	Tier 2	chr10	68535210	rs370981751	G	A	missense_variant	ENST00000433211.2:c.1120C>T	ENSP00000389714.1:p.Arg374Cys	SNV	2.42293e-05		34	deleterious	probably_damaging	.	.	Adult	1
CTNNA3	Tier 2	chr10	68940104	.	G	T	missense_variant	ENST00000433211.2:c.1018C>A	ENSP00000389714.1:p.Gln340Lys	SNV	7.9713e-06		28	deleterious	probably_damaging	.	.	Adult	2
CTNNA3	Tier 2	chr10	69407233	.	AG	A	frameshift_variant	XM_005269717.1:c.74del	XP_005269774.1:p.Pro25LeufsTer19	deletion	0	High confidence	NA			.	.	Pediatric	1
DTNA	Tier 2	chr18	32386263	.	T	C	missense_variant	ENST00000598334.1:c.443T>C	ENSP00000470152.1:p.Leu148Ser	SNV	0		28.3	deleterious	probably_damaging	.	.	Pediatric	1
DTNA	Tier 2	chr18	32443935	rs142108185	G	A	missense_variant	ENST00000598334.1:c.1391G>A	ENSP00000470152.1:p.Arg464His	SNV	9.40911e-05		34	deleterious	probably_damaging	.	.	Pediatric	1
DTNA	Tier 2	chr18	32455219	rs766127967	C	A	missense_variant	ENST00000598334.1:c.1499C>A	ENSP00000470152.1:p.Ser500Tyr	SNV	4.38034e-05		32	deleterious	probably_damaging	.	.	Adult	1
EYA4	Tier 2	chr6	133777765	.	C	T	missense_variant	ENST00000367895.5:c.349C>T	ENSP00000356870.5:p.Leu117Phe	SNV	1.98943e-05		27.2	deleterious	probably_damaging	.	.	Adult	1
EYA4	Tier 2	chr6	133783607	.	C	T	missense_variant	ENST00000367895.5:c.572C>T	ENSP00000356870.5:p.Pro191Leu	SNV	0		29.8	deleterious	possibly_damaging	.	.	Adult	1
EYA4	Tier 2	chr6	133802697	rs762144530	G	A	missense_variant	ENST00000367895.5:c.1067G>A	ENSP00000356870.5:p.Arg356Gln	SNV	2.79223e-05		32	deleterious	possibly_damaging	.	.	Pediatric	1
EYA4	Tier 2	chr6	133804171	rs143936434	G	A	missense_variant&splice_region_variant	ENST00000367895.5:c.1109G>A	ENSP00000356870.5:p.Arg370His	SNV	3.58434e-05		35	deleterious	probably_damaging	.	.	Adult	1
HCN4	Tier 2	chr15	73615930	.	G	A	missense_variant	ENST00000261917.3:c.2504C>T	ENSP00000261917.3:p.Ser835Phe	SNV	0		22.3	deleterious_low_confidence	possibly_damaging	.	.	Adult	1
HCN4	Tier 2	chr15	73616036	rs181894662	G	A	missense_variant	ENST00000261917.3:c.2398C>T	ENSP00000261917.3:p.Arg800Cys	SNV	1.28946e-05		28.3	deleterious	possibly_damaging	.	.	Adult	1
HCN4	Tier 2	chr15	73616069	.	T	C	missense_variant	ENST00000261917.3:c.2365A>G	ENSP00000261917.3:p.Thr789Ala	SNV	0		23.5	deleterious	possibly_damaging	.	.	Adult	1
HCN4	Tier 2	chr15	73616504	rs776033369	T	C	missense_variant	NM_005477.2:c.2069A>G	NP_005468.1:p.Asn690Ser	SNV	2.43732e-05		23.8	deleterious	possibly_damaging	.	.	Pediatric	1
HCN4	Tier 2	chr15	73617764	rs375571257	T	C	missense_variant	ENST00000261917.3:c.1612A>G	ENSP00000261917.3:p.Met538Val	SNV	1.19322e-05		24.7	deleterious	probably_damaging	.	.	Adult	1
HCN4	Tier 2	chr15	73621943	.	C	G	missense_variant	NM_005477.2:c.1561G>C	NP_005468.1:p.Asp521His	SNV	0		27.2	deleterious	probably_damaging	.	.	Pediatric	1
HRAS	Tier 2	chr11	533535	rs730880464	C	G	missense_variant	ENST00000451590.1:c.368G>C	ENSP00000407586.1:p.Arg123Pro	SNV	3.9788e-05		32	deleterious	probably_damaging	.	.	Adult	1
HRAS	Tier 2	chr11	533853	.	C	T	missense_variant	ENST00000451590.1:c.203G>A	ENSP00000407586.1:p.Arg68Gln	SNV	3.97905e-06		32	deleterious	probably_damaging	.	.	Adult	1
HRAS	Tier 2	chr11	533922	.	A	T	missense_variant	ENST00000451590.1:c.134T>A	ENSP00000407586.1:p.Val45Asp	SNV	0		24.7	deleterious	possibly_damaging	.	.	Adult	2
ILK	Tier 2	chr11	6629967	rs776660725	A	G	missense_variant	ENST00000396751.2:c.395A>G	ENSP00000379975.2:p.Tyr132Cys	SNV	3.97728e-06		24	deleterious	probably_damaging	.	.	Adult	2
KRAS	Tier 2	chr12	25368405	rs373169526	A	T	stop_gained	ENST00000256078.4:c.540T>A	ENSP00000256078.4:p.Cys180Ter	SNV	7.56369e-05	High confidence	41			.	.	Adult	1
LAMA4	Tier 2	chr6	112430672	.	C	T	missense_variant	ENST00000230538.7:c.5440G>A	ENSP00000230538.7:p.Ala1814Thr	SNV	0		26.4	deleterious	possibly_damaging	.	.	Pediatric	1
LAMA4	Tier 2	chr6	112430675	rs142048329	C	T	missense_variant	NM_001105206.2:c.5437G>A	NP_001098676.2:p.Gly1813Ser	SNV	3.25301e-05		32	deleterious	probably_damaging	.	.	Pediatric	1
LAMA4	Tier 2	chr6	112437173	.	T	C	missense_variant	ENST00000230538.7:c.5005A>G	ENSP00000230538.7:p.Lys1669Glu	SNV	1.59313e-05		27.9	deleterious	possibly_damaging	.	.	Adult	1
LAMA4	Tier 2	chr6	112466113	.	G	GAC	frameshift_variant	ENST00000230538.7:c.2374_2375dup	ENSP00000230538.7:p.Pro793SerfsTer45	insertion	0	High confidence	NA			.	.	Adult	1
LAMA4	Tier 2	chr6	112469524	.	G	A	missense_variant	ENST00000230538.7:c.2188C>T	ENSP00000230538.7:p.Arg730Cys	SNV	2.78916e-05		34	deleterious	possibly_damaging	.	.	Adult	1
LAMA4	Tier 2	chr6	112496595	.	A	G	missense_variant	ENST00000230538.7:c.1277T>C	ENSP00000230538.7:p.Met426Thr	SNV	8.35435e-05		24.4	deleterious	probably_damaging	.	.	Adult	1
LAMA4	Tier 2	chr6	112513035	rs202131320	T	C	missense_variant	ENST00000230538.7:c.521A>G	ENSP00000230538.7:p.Tyr174Cys	SNV	6.42225e-05		32	deleterious	probably_damaging	.	.	Pediatric	1
LDB3	Tier 2	chr10	88439169	.	G	A	missense_variant	ENST00000429277.2:c.139G>A	ENSP00000401437.2:p.Asp47Asn	SNV	1.19313e-05		29.8	deleterious	probably_damaging	.	.	Pediatric	1
LDB3	Tier 2	chr10	88452318	.	C	T	stop_gained	ENST00000429277.2:c.1090C>T	ENSP00000401437.2:p.Arg364Ter	SNV	0	High confidence	38			.	.	Adult	1
LDB3	Tier 2	chr10	88476527	rs142947567	C	T	missense_variant&splice_region_variant	ENST00000429277.2:c.1690C>T	ENSP00000401437.2:p.Arg564Trp	SNV	3.48056e-05		25.6	deleterious	probably_damaging	.	.	Adult	1
LDB3	Tier 2	chr10	88476528	rs763908636	G	A	missense_variant&splice_region_variant	NM_001171610.1:c.1691G>A	NP_001165081.1:p.Arg564Gln	SNV	2.21944e-05	High confidence	35	deleterious	probably_damaging	.	.	Pediatric	1
LDB3	Tier 2	chr10	88477830	rs727503130	G	A	missense_variant	ENST00000429277.2:c.1801G>A	ENSP00000401437.2:p.Val601Ile	SNV	1.98813e-05		28.1	deleterious	probably_damaging	.	.	Adult	1
LDB3	Tier 2	chr10	88485993	rs397517219	C	A	missense_variant	NM_001171610.1:c.2093C>A	NP_001165081.1:p.Thr698Asn	SNV	0		29.3	deleterious	probably_damaging	.	.	Pediatric	1
LDB3	Tier 2	chr10	88485996	.	G	A	missense_variant	ENST00000429277.2:c.2096G>A	ENSP00000401437.2:p.Cys699Tyr	SNV	0		33	deleterious	probably_damaging	.	.	Adult	1
MAP2K1	Tier 2	chr15	66737013	.	A	AT	frameshift_variant	ENST00000307102.5:c.537dup	ENSP00000302486.4:p.Leu180SerfsTer29	insertion	0	High confidence	NA			.	.	Adult	1
MAP2K2	Tier 2	chr19	4110508	.	A	G	missense_variant&splice_region_variant	ENST00000262948.5:c.449T>C	ENSP00000262948.3:p.Met150Thr	SNV	1.59487e-05		33	deleterious	probably_damaging	.	.	Adult	1
MAP2K2	Tier 2	chr19	4117442	.	G	A	missense_variant	ENST00000262948.5:c.278C>T	ENSP00000262948.3:p.Pro93Leu	SNV	0		25.1	deleterious	possibly_damaging	.	.	Adult	1
MYH6	Tier 2	chr14	23851653	.	C	A	missense_variant	ENST00000405093.3:c.5780G>T	ENSP00000386041.3:p.Arg1927Leu	SNV	1.19297e-05		29.1	deleterious	probably_damaging	.	.	Adult+Pediatric	2
MYH6	Tier 2	chr14	23851727	rs746154984	C	A	missense_variant	ENST00000405093.3:c.5706G>T	ENSP00000386041.3:p.Gln1902His	SNV	2.78343e-05		25	deleterious	probably_damaging	.	.	Adult	1
MYH6	Tier 2	chr14	23851746	.	G	A	missense_variant	ENST00000405093.3:c.5687C>T	ENSP00000386041.3:p.Ser1896Phe	SNV	3.97627e-06		26.7	deleterious	possibly_damaging	.	.	Pediatric	1
MYH6	Tier 2	chr14	23853703	.	G	T	stop_gained	ENST00000405093.3:c.5513C>A	ENSP00000386041.3:p.Ser1838Ter	SNV	0	High confidence	40			.	.	Adult	1
MYH6	Tier 2	chr14	23853824	rs767251436	G	A	missense_variant	ENST00000405093.3:c.5392C>T	ENSP00000386041.3:p.Arg1798Trp	SNV	3.97624e-06		29.6	deleterious	probably_damaging	.	.	Pediatric	1
MYH6	Tier 2	chr14	23854222	rs757373258	T	A	missense_variant	ENST00000405093.3:c.5192A>T	ENSP00000386041.3:p.Lys1731Met	SNV	3.9763e-06		25.6	deleterious	probably_damaging	.	.	Pediatric	1
MYH6	Tier 2	chr14	23854237	.	A	T	missense_variant	ENST00000405093.3:c.5177T>A	ENSP00000386041.3:p.Ile1726Asn	SNV	7.95248e-06		26.4	deleterious	probably_damaging	.	.	Adult	1
MYH6	Tier 2	chr14	23855310	rs780842934	G	A	missense_variant	ENST00000405093.3:c.4990C>T	ENSP00000386041.3:p.Arg1664Cys	SNV	1.59117e-05		23.9	deleterious	probably_damaging	.	.	Adult	1
MYH6	Tier 2	chr14	23855736	rs397516771	C	T	missense_variant	ENST00000405093.3:c.4747G>A	ENSP00000386041.3:p.Glu1583Lys	SNV	3.97681e-05		29.6	deleterious	possibly_damaging	.	.	Pediatric	1
MYH6	Tier 2	chr14	23858826	.	G	A	stop_gained	ENST00000405093.3:c.3835C>T	ENSP00000386041.3:p.Arg1279Ter	SNV	3.97681e-06	High confidence	37			.	.	Adult	1
MYH6	Tier 2	chr14	23859420	.	G	A	missense_variant	ENST00000405093.3:c.3578C>T	ENSP00000386041.3:p.Ala1193Val	SNV	4.26913e-06		24.9	deleterious	possibly_damaging	.	.	Adult	1
MYH6	Tier 2	chr14	23859597	.	A	C	missense_variant	ENST00000405093.3:c.3401T>G	ENSP00000386041.3:p.Val1134Gly	SNV	0		24.5	deleterious	possibly_damaging	.	.	Adult	1
MYH6	Tier 2	chr14	23859652	rs372446459	G	T	missense_variant	ENST00000405093.3:c.3346C>A	ENSP00000386041.3:p.Arg1116Ser	SNV	7.24107e-05		24.7	deleterious	probably_damaging	.	.	Adult	2
MYH6	Tier 2	chr14	23865496	.	C	T	missense_variant	ENST00000405093.3:c.2426G>A	ENSP00000386041.3:p.Arg809His	SNV	1.98856e-05		25.5	deleterious	possibly_damaging	.	.	Pediatric	1
MYH6	Tier 2	chr14	23865521	.	TGCGCATGAGCTGGCCCCGGGCTTGGGCCTGCATGC	T	frameshift_variant	ENST00000405093.3:c.2366_2400del	ENSP00000386041.3:p.Arg789HisfsTer2	deletion	0	High confidence	NA			.	.	Adult	1
MYH6	Tier 2	chr14	23866411	.	C	T	missense_variant	ENST00000405093.3:c.2018G>A	ENSP00000386041.3:p.Arg673His	SNV	3.9763e-06		29.7	deleterious	probably_damaging	.	.	Adult	1
MYH6	Tier 2	chr14	23870034	.	C	G	missense_variant	ENST00000405093.3:c.1294G>C	ENSP00000386041.3:p.Val432Leu	SNV	0		24.9	deleterious	possibly_damaging	.	.	Adult	1
MYH6	Tier 2	chr14	23873547	.	G	T	missense_variant	ENST00000405093.3:c.693C>A	ENSP00000386041.3:p.Phe231Leu	SNV	0		22.3	deleterious	possibly_damaging	.	.	Adult	1
MYH6	Tier 2	chr14	23874513	rs776853139	C	T	missense_variant	ENST00000405093.3:c.421G>A	ENSP00000386041.3:p.Ala141Thr	SNV	7.95267e-06		24.8	deleterious	possibly_damaging	.	.	Adult	1
MYH6	Tier 2	chr14	23874590	rs141187241	T	C	splice_acceptor_variant	ENST00000405093.3:c.346-2A>G		SNV	2.38715e-05	High confidence	32			.	.	Adult	1
MYH6	Tier 2	chr14	23874868	rs750029272	G	T	missense_variant	ENST00000405093.3:c.313C>A	ENSP00000386041.3:p.Leu105Ile	SNV	1.98826e-05		25.8	deleterious	probably_damaging	.	.	Adult	1
MYLK2	Tier 2	chr20	30408063	rs779321042	G	T	missense_variant	ENST00000375994.2:c.187G>T	ENSP00000365162.2:p.Asp63Tyr	SNV	4.38985e-05		22.7	deleterious_low_confidence	possibly_damaging	.	.	Pediatric	1
MYLK2	Tier 2	chr20	30419576	.	T	A	missense_variant	ENST00000375994.2:c.1495T>A	ENSP00000365162.2:p.Trp499Arg	SNV	1.19291e-05		26.2	deleterious	probably_damaging	.	.	Adult	1
MYLK2	Tier 2	chr20	30419595	rs144359857	C	A	missense_variant	ENST00000375994.2:c.1514C>A	ENSP00000365162.2:p.Thr505Asn	SNV	0		24	deleterious	possibly_damaging	.	.	Pediatric	1
MYLK2	Tier 2	chr20	30419615	rs767857271	G	C	missense_variant	NM_033118.3:c.1534G>C	NP_149109.1:p.Glu512Gln	SNV	2.43637e-05		25.6	deleterious	probably_damaging	.	.	Pediatric	1
MYOM1	Tier 2	chr18	3067519	rs372260768	G	A	missense_variant	ENST00000356443.4:c.4799C>T	ENSP00000348821.4:p.Pro1600Leu	SNV	6.82769e-05		26.3	deleterious	probably_damaging	.	.	Adult	1
MYOM1	Tier 2	chr18	3090721	rs748195985	G	A	missense_variant	NM_003803.3:c.3944C>T	NP_003794.3:p.Thr1315Met	SNV	2.84308e-05		25.5	deleterious	probably_damaging	.	.	Pediatric	1
MYOM1	Tier 2	chr18	3094250	rs374656485	C	T	missense_variant	ENST00000356443.4:c.3782G>A	ENSP00000348821.4:p.Arg1261Gln	SNV	5.62141e-05		33	deleterious	probably_damaging	.	.	Adult	1
MYOM1	Tier 2	chr18	3100405	.	C	A	missense_variant	ENST00000356443.4:c.3595G>T	ENSP00000348821.4:p.Asp1199Tyr	SNV	1.2059e-05		29.2	deleterious	possibly_damaging	.	.	Pediatric	1
MYOM1	Tier 2	chr18	3134649	rs201618512	G	A	stop_gained&splice_region_variant	ENST00000356443.4:c.2383C>T	ENSP00000348821.4:p.Arg795Ter	SNV	5.25337e-05	High confidence	45			.	.	Pediatric	1
MYOM1	Tier 2	chr18	3149166	rs373827799	A	G	missense_variant	ENST00000356443.4:c.1877T>C	ENSP00000348821.4:p.Ile626Thr	SNV	8.02221e-06		25.7	deleterious	possibly_damaging	.	.	Adult	1
MYOM1	Tier 2	chr18	3151734	.	G	A	missense_variant	ENST00000356443.4:c.1801C>T	ENSP00000348821.4:p.Pro601Ser	SNV	0		25.3	deleterious	possibly_damaging	.	.	Pediatric	1
MYOM1	Tier 2	chr18	3164368	.	G	C	missense_variant	ENST00000356443.4:c.1409C>G	ENSP00000348821.4:p.Ser470Cys	SNV	0		26.1	deleterious	probably_damaging	.	.	Adult	1
MYOM1	Tier 2	chr18	3164398	rs770564336	C	A	missense_variant	ENST00000356443.4:c.1379G>T	ENSP00000348821.4:p.Trp460Leu	SNV	4.13281e-06		28.8	deleterious	probably_damaging	.	.	Adult	1
MYOM1	Tier 2	chr18	3168820	rs558801546	C	A	missense_variant	ENST00000356443.4:c.1334G>T	ENSP00000348821.4:p.Arg445Ile	SNV	9.23865e-05		29.7	deleterious	probably_damaging	.	.	Adult	1
MYOM1	Tier 2	chr18	3168874	rs775219046	C	T	missense_variant	ENST00000356443.4:c.1280G>A	ENSP00000348821.4:p.Arg427His	SNV	2.81308e-05		28.4	deleterious	possibly_damaging	.	.	Adult	1
MYOT	Tier 2	chr5	137217756	rs775845919	T	C	missense_variant	ENST00000239926.4:c.778T>C	ENSP00000239926.4:p.Ser260Pro	SNV	3.97636e-06		25.4	deleterious	possibly_damaging	.	.	Adult	1
MYOT	Tier 2	chr5	137219085	.	C	T	missense_variant	ENST00000239926.4:c.829C>T	ENSP00000239926.4:p.Pro277Ser	SNV	0		27.7	deleterious	probably_damaging	.	.	Adult	1
MYOT	Tier 2	chr5	137222629	.	G	A	missense_variant	NM_006790.2:c.1267G>A	NP_006781.1:p.Val423Met	SNV	0		27.5	deleterious	probably_damaging	.	.	Pediatric	1
MYOT	Tier 2	chr5	137223061	rs201759734	G	A	missense_variant	ENST00000239926.4:c.1484G>A	ENSP00000239926.4:p.Ser495Asn	SNV	1.59158e-05		26.6	deleterious	probably_damaging	.	.	Adult	1
MYOZ2	Tier 2	chr4	120107209	rs751294999	C	A	missense_variant	NM_016599.4:c.649C>A	NP_057683.1:p.Pro217Thr	SNV	1.21863e-05		23.9	deleterious	possibly_damaging	.	.	Pediatric	1
MYPN	Tier 2	chr10	69902744	.	T	A	missense_variant	ENST00000358913.5:c.950T>A	ENSP00000351790.5:p.Ile317Asn	SNV	0		25.9	deleterious	probably_damaging	.	.	Adult	1
MYPN	Tier 2	chr10	69918361	rs770366905	C	G	missense_variant	ENST00000358913.5:c.1436C>G	ENSP00000351790.5:p.Pro479Arg	SNV	1.19625e-05		27.7	deleterious	probably_damaging	.	.	Adult	1
MYPN	Tier 2	chr10	69926285	rs267602552	C	T	missense_variant	NM_001256267.1:c.1835C>T	NP_001243196.1:p.Ser612Phe	SNV	0		23.6	deleterious	possibly_damaging	.	.	Pediatric	1
MYPN	Tier 2	chr10	69948714	rs193022869	G	A	missense_variant	ENST00000358913.5:c.2756G>A	ENSP00000351790.5:p.Arg919His	SNV	6.37679e-05		33	deleterious	probably_damaging	.	.	Adult	1
MYPN	Tier 2	chr10	69948822	rs199476414	G	A	missense_variant	ENST00000358913.5:c.2864G>A	ENSP00000351790.5:p.Arg955Gln	SNV	5.58018e-05		31	deleterious	probably_damaging	.	.	Adult	1
MYPN	Tier 2	chr10	69954234	rs769591145	G	A	missense_variant	NM_001256267.1:c.3040G>A	NP_001243196.1:p.Asp1014Asn	SNV	2.44465e-05		33	deleterious	probably_damaging	.	.	Pediatric	1
MYPN	Tier 2	chr10	69954241	.	A	G	missense_variant	NM_001256267.1:c.3047A>G	NP_001243196.1:p.Asn1016Ser	SNV	0		27	deleterious	probably_damaging	.	.	Pediatric	1
MYPN	Tier 2	chr10	69957155	rs368448794	C	T	missense_variant	ENST00000358913.5:c.3205C>T	ENSP00000351790.5:p.Arg1069Cys	SNV	1.19366e-05		34	deleterious	probably_damaging	.	.	Adult	1
MYPN	Tier 2	chr10	69959144	rs201693405	C	T	missense_variant	NM_001256267.1:c.3305C>T	NP_001243196.1:p.Pro1102Leu	SNV	1.21993e-05		33	deleterious	probably_damaging	.	.	Pediatric	1
MYPN	Tier 2	chr10	69959279	rs201600440	T	A	missense_variant	ENST00000358913.5:c.3440T>A	ENSP00000351790.5:p.Ile1147Asn	SNV	5.56771e-05		26.9	deleterious	possibly_damaging	.	.	Adult	1
MYPN	Tier 2	chr10	69961673	.	G	A	missense_variant	ENST00000358913.5:c.3581G>A	ENSP00000351790.5:p.Arg1194His	SNV	3.98305e-06		33	deleterious	probably_damaging	.	.	Adult	1
MYPN	Tier 2	chr10	69966642	.	G	A	missense_variant	ENST00000358913.5:c.3775G>A	ENSP00000351790.5:p.Ala1259Thr	SNV	0		32	deleterious	probably_damaging	.	.	Pediatric	1
NEBL	Tier 2	chr10	21097513	.	T	TC	frameshift_variant	ENST00000377122.4:c.2686dup	ENSP00000366326.4:p.Asp896GlyfsTer11	insertion	3.98457e-06	High confidence	35			.	.	Adult	1
NEBL	Tier 2	chr10	21134189	rs767565380	C	T	missense_variant&splice_region_variant	ENST00000377122.4:c.1225G>A	ENSP00000366326.4:p.Glu409Lys	SNV	5.98932e-05		33	deleterious	possibly_damaging	.	.	Adult+Pediatric	2
NEBL	Tier 2	chr10	21141523	.	T	C	missense_variant	ENST00000377122.4:c.959A>G	ENSP00000366326.4:p.Asp320Gly	SNV	0		23.6	deleterious	possibly_damaging	.	.	Adult	1
NEBL	Tier 2	chr10	21157607	rs148079637	T	C	missense_variant	ENST00000377122.4:c.670A>G	ENSP00000366326.4:p.Lys224Glu	SNV	4.77775e-05		27.7	deleterious	probably_damaging	.	.	Adult	1
NEBL	Tier 2	chr10	21157625	rs139016784	G	A	missense_variant	ENST00000377122.4:c.652C>T	ENSP00000366326.4:p.His218Tyr	SNV	1.99081e-05		24.6	deleterious	probably_damaging	.	.	Adult	1
NEBL	Tier 2	chr10	21169778	.	A	T	missense_variant	ENST00000377122.4:c.425T>A	ENSP00000366326.4:p.Met142Lys	SNV	0		26.7	deleterious	probably_damaging	.	.	Adult	1
NEBL	Tier 2	chr10	21309078	rs767254277	G	A	missense_variant	ENST00000417816.2:c.217C>T	ENSP00000393896.2:p.Arg73Cys	SNV	3.97738e-06		33	deleterious	probably_damaging	.	.	Pediatric	1
NF1	Tier 2	chr17	29541544	.	A	G	missense_variant	ENST00000358273.4:c.1468A>G	ENSP00000351015.4:p.Lys490Glu	SNV	0		25.9	deleterious	possibly_damaging	.	.	Adult	1
NF1	Tier 2	chr17	29548880	.	C	T	missense_variant	ENST00000358273.4:c.1654C>T	ENSP00000351015.4:p.Leu552Phe	SNV	0		27.3	deleterious	probably_damaging	.	.	Adult	1
NF1	Tier 2	chr17	29653244	.	C	T	missense_variant	ENST00000358273.4:c.5242C>T	ENSP00000351015.4:p.His1748Tyr	SNV	0		25.7	deleterious	possibly_damaging	.	.	Adult	1
NF1	Tier 2	chr17	29654553	.	C	T	stop_gained	ENST00000358273.4:c.5305C>T	ENSP00000351015.4:p.Arg1769Ter	SNV	0	High confidence	38			.	.	Pediatric	1
NF1	Tier 2	chr17	29657438	.	A	T	missense_variant	ENST00000358273.4:c.5734A>T	ENSP00000351015.4:p.Ser1912Cys	SNV	0		26.7	deleterious	probably_damaging	.	.	Adult	1
NF1	Tier 2	chr17	29685616	.	C	T	stop_gained	ENST00000358273.4:c.8089C>T	ENSP00000351015.4:p.Gln2697Ter	SNV	0	High confidence	44			.	.	Pediatric	1
NRAS	Tier 2	chr1	115251245	.	T	C	missense_variant	ENST00000369535.4:c.481A>G	ENSP00000358548.4:p.Arg161Gly	SNV	0		29.7	deleterious	probably_damaging	.	.	Adult	1
OBSCN	Tier 2	chr1	228430999	.	G	A	stop_gained	ENST00000570156.2:c.3321G>A	ENSP00000455507.2:p.Trp1107Ter	SNV	0	High confidence	37			.	.	Adult	1
OBSCN	Tier 2	chr1	228432273	rs764503656	G	A	splice_donor_variant	ENST00000570156.2:c.3757+1G>A		SNV	4.0458e-06	High confidence	23.2			.	.	Pediatric	1
OBSCN	Tier 2	chr1	228433315	rs768292162	TGGGCAAAGCAGATGCTG	T	frameshift_variant	ENST00000570156.2:c.3963_3979del	ENSP00000455507.2:p.Lys1322ValfsTer31	deletion	4.01178e-06	High confidence	28.4			.	.	Adult	1
OBSCN	Tier 2	chr1	228461088	rs775772574	G	A	stop_gained	ENST00000570156.2:c.6102G>A	ENSP00000455507.2:p.Trp2034Ter	SNV	1.20687e-05	High confidence	43			.	.	Adult	1
OBSCN	Tier 2	chr1	228468388	rs762723421	C	CA	frameshift_variant	ENST00000570156.2:c.9376dup	ENSP00000455507.2:p.Thr3126AsnfsTer11	insertion	8.07148e-06	High confidence	24.5			.	.	Adult	1
OBSCN	Tier 2	chr1	228486347	.	CTG	C	frameshift_variant	ENST00000570156.2:c.13142_13143del	ENSP00000455507.2:p.Val4381GlyfsTer35	deletion	0	High confidence	20.8			.	.	Adult	1
OBSCN	Tier 2	chr1	228492263	.	CAG	C	frameshift_variant&splice_region_variant	ENST00000570156.2:c.14263_14264del	ENSP00000455507.2:p.Arg4755GlyfsTer13	deletion	1.20398e-05	High confidence	NA			.	.	Adult	1
OBSCN	Tier 2	chr1	228494199	.	T	TCCCTTGGGCT	frameshift_variant	ENST00000570156.2:c.14657_14658insCCCTTGGGCT	ENSP00000455507.2:p.Gln4887ProfsTer28	insertion	0	High confidence	NA			.	.	Adult	1
OBSCN	Tier 2	chr1	228494202	.	A	AGG	frameshift_variant	ENST00000570156.2:c.14661_14662dup	ENSP00000455507.2:p.Ala4888GlyfsTer73	insertion	0	High confidence	NA			.	.	Adult	1
OBSCN	Tier 2	chr1	228494203	.	G	GA	frameshift_variant	ENST00000570156.2:c.14661_14662insA	ENSP00000455507.2:p.Ala4888SerfsTer24	insertion	0	High confidence	NA			.	.	Adult	1
OBSCN	Tier 2	chr1	228494207	.	A	ACGGC	frameshift_variant	ENST00000570156.2:c.14665_14666insCGGC	ENSP00000455507.2:p.Asn4889ThrfsTer24	insertion	0	High confidence	NA			.	.	Adult	1
OBSCN	Tier 2	chr1	228494209	.	T	TCA	frameshift_variant	ENST00000570156.2:c.14667_14668insCA	ENSP00000455507.2:p.Gly4890GlnfsTer71	insertion	0	High confidence	NA			.	.	Adult	1
OBSCN	Tier 2	chr1	228505626	.	C	G	stop_gained	ENST00000570156.2:c.16754C>G	ENSP00000455507.2:p.Ser5585Ter	SNV	0	High confidence	36			.	.	Adult	1
OBSCN	Tier 2	chr1	228521000	.	G	GC	frameshift_variant	ENST00000570156.2:c.18705dup	ENSP00000455507.2:p.Lys6236GlnfsTer33	insertion	0	High confidence	NA			.	.	Adult	1
OBSCN	Tier 2	chr1	228522846	.	CCT	C	frameshift_variant	ENST00000570156.2:c.19124_19125del	ENSP00000455507.2:p.Pro6375ArgfsTer53	deletion	0	High confidence	NA			.	.	Adult	1
OBSCN	Tier 2	chr1	228550291	rs376526801	C	T	stop_gained	ENST00000570156.2:c.21547C>T	ENSP00000455507.2:p.Arg7183Ter	SNV	4.04223e-06	High confidence	37			.	.	Adult	1
OBSCN	Tier 2	chr1	228558982	.	G	T	stop_gained	ENST00000570156.2:c.23374G>T	ENSP00000455507.2:p.Glu7792Ter	SNV	0	High confidence	60			.	.	Pediatric	1
OBSCN	Tier 2	chr1	228559103	.	A	AC	frameshift_variant	XM_005273287.1:c.23803dup	XP_005273344.1:p.His7935ProfsTer5	insertion	0	High confidence	NA			.	.	Pediatric	1
OBSCN	Tier 2	chr1	228559814	.	G	GC	frameshift_variant	ENST00000570156.2:c.24210dup	ENSP00000455507.2:p.Cys8071LeufsTer43	insertion	0	High confidence	NA			.	.	Pediatric	1
OBSCN	Tier 2	chr1	228561714	rs777095930	G	A	splice_donor_variant	ENST00000570156.2:c.25255+1G>A		SNV	9.05703e-05	High confidence	28			.	.	Adult	2
OBSCN	Tier 2	chr1	228565201	rs757743750	C	G	stop_gained	ENST00000570156.2:c.26162C>G	ENSP00000455507.2:p.Ser8721Ter	SNV	4.08297e-06	High confidence	59			.	.	Pediatric	1
PDLIM3	Tier 2	chr4	186423519	.	C	T	missense_variant	ENST00000284770.5:c.1024G>A	ENSP00000284770.4:p.Glu342Lys	SNV	1.5905e-05		32	deleterious	probably_damaging	.	.	Pediatric	1
PRDM16	Tier 2	chr1	3102782	.	C	G	missense_variant	ENST00000270722.5:c.131C>G	ENSP00000270722.5:p.Ser44Trp	SNV	0		25.2	deleterious_low_confidence	probably_damaging	.	.	Adult	1
PRDM16	Tier 2	chr1	3319417	rs376853209	C	T	missense_variant	ENST00000270722.5:c.739C>T	ENSP00000270722.5:p.Arg247Cys	SNV	2.01172e-05		33	deleterious	probably_damaging	.	.	Adult	1
PRDM16	Tier 2	chr1	3319462	.	G	T	stop_gained	ENST00000270722.5:c.784G>T	ENSP00000270722.5:p.Glu262Ter	SNV	0	High confidence	41			.	.	Pediatric	1
PRDM16	Tier 2	chr1	3328247	.	G	A	missense_variant	ENST00000270722.5:c.1486G>A	ENSP00000270722.5:p.Gly496Arg	SNV	0		23.5	deleterious	possibly_damaging	.	.	Pediatric	1
PRDM16	Tier 2	chr1	3329039	.	G	A	missense_variant	ENST00000270722.5:c.2278G>A	ENSP00000270722.5:p.Asp760Asn	SNV	0		24.5	deleterious	possibly_damaging	.	.	Adult	2
PRDM16	Tier 2	chr1	3329203	rs752476219	C	A	missense_variant	ENST00000270722.5:c.2442C>A	ENSP00000270722.5:p.Ser814Arg	SNV	2.58764e-05		23.6	deleterious	possibly_damaging	.	.	Adult	1
PRDM16	Tier 2	chr1	3329228	.	C	T	missense_variant	ENST00000270722.5:c.2467C>T	ENSP00000270722.5:p.Arg823Cys	SNV	3.67043e-05		25.9	deleterious	probably_damaging	.	.	Adult	1
PRDM16	Tier 2	chr1	3331183	rs201119848	G	A	missense_variant	ENST00000270722.5:c.2663G>A	ENSP00000270722.5:p.Arg888Gln	SNV	3.66739e-05		28.1	deleterious	probably_damaging	.	.	Pediatric	1
PRDM16	Tier 2	chr1	3348682	rs768006911	T	C	missense_variant	ENST00000270722.5:c.3674T>C	ENSP00000270722.5:p.Leu1225Pro	SNV	2.41266e-05		29.8	deleterious	probably_damaging	.	.	Pediatric	1
PSEN2	Tier 2	chr1	227076547	rs200410369	A	G	missense_variant	ENST00000366783.3:c.584A>G	ENSP00000355747.3:p.Tyr195Cys	SNV	1.59401e-05		31	deleterious	probably_damaging	.	.	Adult	1
PSEN2	Tier 2	chr1	227076727	.	TC	T	frameshift_variant	ENST00000366783.3:c.766del	ENSP00000355747.3:p.Leu256TrpfsTer19	deletion	0	High confidence	NA			.	.	Adult	1
PTPN11	Tier 2	chr12	112892398	rs143433437	C	T	missense_variant	NM_001330437.1:c.556C>T	NP_001317366.1:p.Arg186Trp	SNV	6.91529e-05		27.8	deleterious	possibly_damaging	.	.	Pediatric	1
PTPN11	Tier 2	chr12	112926270	rs121918457	C	T	missense_variant	ENST00000351677.2:c.1403C>T	ENSP00000340944.2:p.Thr468Met	SNV	3.98111e-06		28.1	deleterious	probably_damaging	.	.	Adult	1
RAF1	Tier 2	chr3	12626436	.	A	ACTAAGAT	stop_gained&frameshift_variant	NM_002880.3:c.1706_1712dup	NP_002871.1:p.Ser571ArgfsTer3	insertion	0	High confidence	NA			.	.	Pediatric	1
RAF1	Tier 2	chr3	12626461	rs727504827	C	T	missense_variant	ENST00000251849.4:c.1688G>A	ENSP00000251849.4:p.Arg563Gln	SNV	1.99005e-05		34	deleterious	possibly_damaging	.	.	Adult	1
RAF1	Tier 2	chr3	12626462	.	G	A	stop_gained	ENST00000251849.4:c.1687C>T	ENSP00000251849.4:p.Arg563Ter	SNV	0	High confidence	45			.	.	Adult	1
RAF1	Tier 2	chr3	12626736	rs149580968	C	T	missense_variant	ENST00000251849.4:c.1553G>A	ENSP00000251849.4:p.Arg518Gln	SNV	7.95532e-06		34	deleterious	possibly_damaging	.	.	Pediatric	1
RAF1	Tier 2	chr3	12627259	rs397516815	T	C	missense_variant	ENST00000251849.4:c.1457A>G	ENSP00000251849.4:p.Asp486Gly	SNV	0		31	deleterious	probably_damaging	.	.	Adult	1
RAF1	Tier 2	chr3	12645679	.	G	C	missense_variant	ENST00000251849.4:c.790C>G	ENSP00000251849.4:p.His264Asp	SNV	0		23.4	deleterious	possibly_damaging	.	.	Adult	1
RAF1	Tier 2	chr3	12645687	rs397516828	G	A	missense_variant	ENST00000251849.4:c.782C>T	ENSP00000251849.4:p.Pro261Leu	SNV	0		26.4	deleterious	probably_damaging	.	.	Pediatric	1
RAF1	Tier 2	chr3	12645699	rs80338796	G	C	missense_variant	ENST00000251849.4:c.770C>G	ENSP00000251849.4:p.Ser257Trp	SNV	3.97674e-06		28.2	deleterious	probably_damaging	.	.	Adult	1
RAF1	Tier 2	chr3	12645700	rs727505017	A	G	missense_variant	NM_002880.3:c.769T>C	NP_002871.1:p.Ser257Pro	SNV	0		26	deleterious	possibly_damaging	.	.	Pediatric	1
RAF1	Tier 2	chr3	12650735	.	G	T	missense_variant	ENST00000251849.4:c.420C>A	ENSP00000251849.4:p.Asn140Lys	SNV	0		23.1	deleterious	probably_damaging	.	.	Pediatric	1
RIT1	Tier 2	chr1	155870292	rs770853133	G	A	missense_variant	ENST00000368322.3:c.598C>T	ENSP00000357305.3:p.Arg200Cys	SNV	1.19318e-05		34	deleterious	probably_damaging	.	.	Adult	1
RIT1	Tier 2	chr1	155874166	rs777520196	C	T	missense_variant	ENST00000368322.3:c.416G>A	ENSP00000357305.3:p.Arg139Gln	SNV	3.97693e-05		32	deleterious	probably_damaging	.	.	Adult	1
RRAS	Tier 2	chr19	50140130	.	G	A	missense_variant	NM_006270.3:c.295C>T	NP_006261.1:p.Arg99Cys	SNV	4.07269e-06		26.5	deleterious	probably_damaging	.	.	Pediatric	1
RRAS	Tier 2	chr19	50140312	.	C	G	missense_variant	ENST00000246792.3:c.229G>C	ENSP00000246792.2:p.Ala77Pro	SNV	0		25.2	deleterious	possibly_damaging	.	.	Adult	1
RYR2	Tier 2	chr1	237619984	rs759494098	G	A	missense_variant	ENST00000366574.2:c.1561G>A	ENSP00000355533.2:p.Glu521Lys	SNV	7.6393e-05		24	deleterious	possibly_damaging	.	.	Adult	1
RYR2	Tier 2	chr1	237659822	rs2009813	A	G	missense_variant	ENST00000366574.2:c.1973A>G	ENSP00000355533.2:p.Asn658Ser	SNV	4.01765e-05		26.5	deleterious	probably_damaging	.	.	Pediatric	1
RYR2	Tier 2	chr1	237659929	.	C	T	stop_gained	ENST00000366574.2:c.2080C>T	ENSP00000355533.2:p.Arg694Ter	SNV	0	High confidence	36			.	.	Adult	1
RYR2	Tier 2	chr1	237664167	.	T	G	missense_variant	ENST00000366574.2:c.2360T>G	ENSP00000355533.2:p.Leu787Arg	SNV	0		31	deleterious	probably_damaging	.	.	Adult	1
RYR2	Tier 2	chr1	237666594	rs371157868	G	T	missense_variant	ENST00000366574.2:c.2402G>T	ENSP00000355533.2:p.Arg801Leu	SNV	1.28685e-05		32	deleterious	probably_damaging	.	.	Adult	1
RYR2	Tier 2	chr1	237777434	rs727503400	A	G	missense_variant	ENST00000366574.2:c.5006A>G	ENSP00000355533.2:p.Asn1669Ser	SNV	1.60592e-05		25.9	deleterious	probably_damaging	.	.	Adult	1
RYR2	Tier 2	chr1	237777534	.	C	G	stop_gained	XM_005273224.1:c.5106C>G	XP_005273281.1:p.Tyr1702Ter	SNV	0	High confidence	38			.	.	Pediatric	1
RYR2	Tier 2	chr1	237780697	.	C	T	stop_gained	ENST00000366574.2:c.5827C>T	ENSP00000355533.2:p.Arg1943Ter	SNV	4.01674e-06	High confidence	42			.	.	Adult	1
RYR2	Tier 2	chr1	237791260	rs370331492	C	T	missense_variant	ENST00000366574.2:c.6320C>T	ENSP00000355533.2:p.Thr2107Met	SNV	8.82931e-05		25	deleterious	probably_damaging	.	.	Adult	1
RYR2	Tier 2	chr1	237811912	.	C	T	missense_variant&splice_region_variant	ENST00000366574.2:c.7511C>T	ENSP00000355533.2:p.Thr2504Met	SNV	4.20239e-05		34	deleterious	probably_damaging	.	.	Adult	1
RYR2	Tier 2	chr1	237872302	.	C	T	missense_variant	ENST00000366574.2:c.10046C>T	ENSP00000355533.2:p.Ser3349Leu	SNV	0		25.3	deleterious	possibly_damaging	.	.	Adult	1
RYR2	Tier 2	chr1	237875080	.	G	C	missense_variant	ENST00000366574.2:c.10266G>C	ENSP00000355533.2:p.Gln3422His	SNV	1.65585e-05		24.6	deleterious	probably_damaging	.	.	Adult	1
RYR2	Tier 2	chr1	237886475	.	A	AC	frameshift_variant	ENST00000366574.2:c.10604dup	ENSP00000355533.2:p.Asn3536LysfsTer4	insertion	0	High confidence	NA			.	.	Adult	1
RYR2	Tier 2	chr1	237919589	.	A	G	missense_variant&splice_region_variant	ENST00000366574.2:c.11147A>G	ENSP00000355533.2:p.Glu3716Gly	SNV	0		34	deleterious	probably_damaging	.	.	Pediatric	1
RYR2	Tier 2	chr1	237947439	rs750908017	A	C	missense_variant	ENST00000366574.2:c.12427A>C	ENSP00000355533.2:p.Lys4143Gln	SNV	4.01939e-05		28.3	deleterious	probably_damaging	.	.	Adult	1
SGCD	Tier 2	chr5	156186367	rs397516337	C	A	missense_variant	XM_005265965.1:c.839C>A	XP_005266022.1:p.Ser280Tyr	SNV	0		29.4	deleterious	probably_damaging	.	.	Pediatric	1
SHOC2	Tier 2	chr10	112724646	.	G	A	missense_variant	ENST00000369452.4:c.530G>A	ENSP00000358464.4:p.Arg177Gln	SNV	0		29.3	deleterious	probably_damaging	.	.	Adult	1
SOS1	Tier 2	chr2	39213134	.	A	C	missense_variant	ENST00000426016.1:c.3833T>G	ENSP00000387784.1:p.Leu1278Trp	SNV	0		24.1	deleterious_low_confidence	possibly_damaging	.	.	Adult	1
TGFB3	Tier 2	chr14	76429660	.	G	A	missense_variant&splice_region_variant	ENST00000238682.3:c.925C>T	ENSP00000238682.3:p.Arg309Cys	SNV	7.95982e-06		28.3	deleterious	possibly_damaging	.	.	Adult	1
TMPO	Tier 2	chr12	98927744	rs147803339	G	A	missense_variant	NM_003276.2:c.1709G>A	NP_003267.1:p.Cys570Tyr	SNV	8.15381e-06		26.6	deleterious_low_confidence	possibly_damaging	.	.	Pediatric	1
TMPO	Tier 2	chr12	98938763	rs769099945	C	T	missense_variant	ENST00000556029.1:c.914C>T	ENSP00000450627.1:p.Ala305Val	SNV	7.95811e-06		27.6	deleterious	probably_damaging	.	.	Adult	1
TMPO	Tier 2	chr12	98938795	.	G	T	missense_variant	NM_001032283.2:c.946G>T	NP_001027454.1:p.Asp316Tyr	SNV	0		27	deleterious	possibly_damaging	.	.	Pediatric	1

## Sheet: Table S3 Age differences
Supplementary Table S2. Variant burden in cardiomyopathy genes stratified by age (limited to genes with at least 5 variants)
Supplementary Table S3. Variant burden in cardiomyopathy genes stratified by age (limited to genes with at least 5 variants)
All cardiomyopathy		Pediatric (n=471)		Adult (n=926)		Fisher's Exact Test Statistics			glm Statistics			VCD package statistics
Gene	Gene category	n of carriers	% carriers	n of carriers	% carriers	Odds ratio	P-value	FDR	Odds ratio	P-value	FDR	Odds ratio	CI
MYH7	Sarcomeric	41	8.705	24	2.592	3.58	1.2e-06	9.12e-05	3.26	2.6e-05	0.00198	3.551	2.13-5.93
OBSCN	Structural	11	2.335	55	5.94	0.38	0.00204	0.078	0.43	0.013	0.33	0.39	0.21-0.75
MYL3	Sarcomeric	4	0.849	0	0	17.8	0.0128	0.324267	3.98014e+07	0.988	0.992	17.836	0.96-331.99
TNNT2	Sarcomeric	10	2.123	6	0.648	3.33	0.0291	0.5529	2.497	0.084	0.814	3.222	1.2-8.62
TTN	Sarcomeric	9	1.911	38	4.104	0.46	0.04	0.594	0.355	0.0076	0.29	0.474	0.23-0.97
VCL	Z-disc	4	0.849	1	0.108	7.92	0.047	0.594	6.294	0.105	0.887	5.939	0.93-37.82
JUP	Desmosomal	0	0	8	0.864	0.12	0.057	0.623	0	0.985	0.992	0.115	0.01-1.99
ALPK3	Signaling	3	0.637	17	1.836	0.343	0.095	0.787	0.445	0.203	0.992	0.388	0.12-1.23
JPH2	Structural	3	0.637	1	0.108	5.93	0.114	0.787636	7.969	0.0751	0.814	4.609	0.68-31.31
ACTC1	Sarcomeric	5	1.062	3	0.324	3.3	0.128	0.810667	2.222	0.302	0.992	3.111	0.81-11.94
RAF1	RAS	5	1.062	5	0.54	1.98	0.319	1	1.839	0.371	0.992	1.975	0.6-6.47
PKP2	Desmosomal	2	0.425	9	0.972	0.434	0.352	1	0.661	0.607	0.992	0.514	0.13-2.08
MYBPC3	Sarcomeric	27	5.732	43	4.644	1.25	0.368	1	1.641	0.0594	0.814	1.257	0.77-2.05
RYR2	Channel	3	0.637	11	1.188	0.533	0.406	1	0.672	0.554	0.992	0.595	0.18-1.98
FLNC	Cytoskeletal	18	3.822	27	2.916	1.32	0.423	1	1.114	0.757	0.992	1.334	0.73-2.43
TNNI3	Sarcomeric	4	0.849	4	0.432	1.97	0.454	1	1.328	0.747	0.992	1.973	0.53-7.32
DES	Structural	4	0.849	4	0.432	1.97	0.454	1	2.004	0.335	0.992	1.973	0.53-7.32
RBM20	Signaling	8	1.699	11	1.188	1.44	0.467	1	1.224	0.684	0.992	1.46	0.6-3.57
DSG2	Desmosomal	4	0.849	5	0.54	1.58	0.496	1	2.043	0.338	0.992	1.613	0.46-5.63
MYH6	Cytoskeletal	6	1.274	17	1.836	0.69	0.511	1	0.738	0.542	0.992	0.726	0.29-1.8
MYPN	Structural	5	1.062	7	0.756	1.41	0.552	1	1.506	0.5	0.992	1.445	0.48-4.37
DSC2	Desmosomal	1	0.212	4	0.432	0.49	0.668	1	0	0.986	0.992	0.654	0.1-4.16
LAMA4	Structural	3	0.637	4	0.432	1.48	0.694	1	1.591	0.604	0.992	1.531	0.38-6.22
LDB3	Z-disc	3	0.637	4	0.432	1.48	0.694	1	1.082	0.923	0.992	1.531	0.38-6.22
NEBL	Structural	2	0.425	6	0.648	0.654	0.725	1	0.707	0.675	0.992	0.754	0.17-3.26
BAG3	Signaling	4	0.849	6	0.648	1.31	0.741	1	1.207	0.777	0.992	1.363	0.41-4.56
PRDM16	Signaling	4	0.849	6	0.648	1.31	0.741	1	1.336	0.683	0.992	1.363	0.41-4.56
SCN5A	Channel	3	0.637	8	0.864	0.736	0.759	1	0.587	0.513	0.992	0.807	0.23-2.82
DSP	Desmosomal	9	1.911	16	1.728	1.11	0.832	1	0.913	0.84	0.992	1.133	0.51-2.54
LMNA	Structural	2	0.425	4	0.432	0.983	1	1	0.597	0.558	0.992	1.092	0.23-5.14
ACTN2	Z-disc	3	0.637	6	0.648	0.983	1	1	1.25	0.771	0.992	1.058	0.29-3.9
CSRP3	Z-disc	2	0.425	3	0.324	1.31	1	1	2.078	0.431	0.992	1.405	0.28-7.15
TMEM43	Signaling	2	0.425	5	0.54	0.786	1	1	0.531	0.569	0.992	0.892	0.2-3.99
NF1	RAS	2	0.425	4	0.432	0.983	1	1	1.202	0.836	0.992	1.092	0.23-5.14
MYOM1	Structural	4	0.849	7	0.756	1.12	1	1	1.309	0.682	0.992	1.18	0.36-3.82
CTNNA3	Z-disc	4	0.849	7	0.756	1.12	1	1	0.942	0.929	0.992	1.18	0.36-3.82
CBL	Signaling	1	0.21	5	0.54	0.39	0.67	1	0.459	0.501	0.992	0.53	0.09-3.26
HCN4	Channel	2	0.425	4	0.43	0.98	1	1	0.522	0.458	0.992	1.092	0.23-5.14
Hypertrophic cardiomyopathy		Pediatric (n=223)		Adult (n=545)		Fisher's Exact Test Statistics			glm Statistics			VCD package statistics
Gene	Gene category	n of carriers	% carriers	n of carriers	% carriers	Odds ratio	P-value	FDR	Odds ratio	P-value	FDR	Odds ratio	CI
MYH7	Sarcomeric	26	11.659	17	3.119	4.1	1.46e-05	0.0009344	3.839	4.99e-05	0.00319	4.052	2.17-7.57
MYL3	Sarcomeric	4	1.794	0	0	22.4	0.00697	0.22304	5.23218e+06	0.972	0.982	22.367	1.2-417.18
OBSCN	Structural	5	2.24	32	5.87	0.368	0.0396	0.84	0.4	0.0629	0.98	0.4	0.16-1
MYBPC3	Sarcomeric	24	10.762	39	7.156	1.56	0.111	0.915478	1.655	0.0694	0.982	1.575	0.93-2.68
TTN	Sarcomeric	0	0	6	1.101	0.186	0.189	0.915478	0	0.981	0.982	0.186	0.01-3.31
RBM20	Signaling	0	0	6	1.101	0.186	0.189	0.915478	0	0.98	0.982	0.186	0.01-3.31
RAF1	RAS	4	1.794	4	0.734	2.47	0.239	0.915478	2.012	0.355	0.982	2.467	0.66-9.2
DSP	Desmosomal	4	1.794	4	0.734	2.47	0.239	0.915478	2.725	0.165	0.982	2.467	0.66-9.2
ALPK3	Signaling	3	1.345	15	2.752	0.482	0.302	0.915478	0.514	0.301	0.982	0.543	0.17-1.75
JUP	Desmosomal	0	0	5	0.917	0.22	0.329	0.915478	0	0.972	0.982	0.22	0.01-3.99
TNNT2	Sarcomeric	3	1.345	3	0.55	2.46	0.364	0.970667	2.047	0.384	0.982	2.46	0.55-10.91
FLNC	Cytoskeletal	3	1.345	13	2.385	0.558	0.578	1	0.613	0.451	0.982	0.626	0.19-2.05
CSRP3	Z-disc	2	0.897	3	0.55	1.63	0.631	1	2.102	0.425	0.982	1.749	0.34-8.93
NEBL	Structural	2	0.897	3	0.55	1.63	0.631	1	1.541	0.642	0.982	1.749	0.34-8.93
TNNI3	Sarcomeric	2	0.897	3	0.55	1.63	0.631	1	1.747	0.548	0.982	1.749	0.34-8.93
CTNNA3	Z-disc	1	0.448	5	0.917	0.486	0.678	1	0.56	0.602	0.982	0.663	0.11-4.06
MYOM1	Structural	3	1.345	5	0.917	1.47	0.697	1	1.346	0.696	0.982	1.56	0.4-6.01
RYR2	Channel	2	0.897	4	0.734	1.22	1	1	1.537	0.626	0.982	1.358	0.29-6.42
MYH6	Cytoskeletal	4	1.794	10	1.835	0.977	1	1	0.894	0.856	0.982	1.046	0.34-3.19
Dilated cardiomyopathy		Pediatric (n=175)		Adult (n=260)		Fisher's Exact Test Statistics			glm Statistics			VCD package statistics
Gene	Gene category	n of carriers	% carriers	n of carriers	% carriers	Odds ratio	P-value	FDR	Odds ratio	P-value	FDR	Odds ratio	CI
TTN	Sarcomeric	8	4.571	31	11.923	0.354	0.00963	0.49113	0.335	0.00912	0.465	0.37	0.17-0.81
TNNT2	Sarcomeric	6	3.429	2	0.769	4.58	0.0652	0.8296	3.847	0.105	0.983	3.965	0.91-17.27
RYR2	Channel	0	0	6	2.308	0.112	0.0855	0.8296	0	0.979	0.983	0.112	0.01-1.99
OBSCN	Structural	6	3.43	19	7.31	0.45	0.1	0.83	0.46	0.12	0.98	0.48	0.19-1.18
MYH7	Sarcomeric	7	4	3	1.154	3.57	0.0976	0.8296	2.949	0.14	0.983	3.275	0.91-11.82
DSP	Desmosomal	3	1.714	11	4.231	0.395	0.174	0.891391	0.406	0.175	0.983	0.44	0.13-1.48
RBM20	Signaling	7	4	5	1.923	2.12	0.237	0.891391	2.545	0.123	0.983	2.068	0.68-6.32
FLNC	Cytoskeletal	9	5.143	9	3.462	1.51	0.464	0.9656	1.637	0.315	0.983	1.511	0.6-3.79
BAG3	Signaling	3	1.714	6	2.308	0.738	0.746	1	0.847	0.819	0.983	0.794	0.21-2.96
LMNA	Structural	2	1.143	3	1.154	0.99	1	1	0.91	0.918	0.983	1.06	0.21-5.43
MYH6	Cytoskeletal	2	1.143	4	1.538	0.74	1	1	0.775	0.773	0.983	0.821	0.17-3.9
FDR, false discovery rate; CI, 95% confidence intervals; VCD, Visualizing Categorical Data

## Sheet: Table S4 OBSCN variant burden
Supplementary Table S4. Burden of OBSCN missense and truncating variants in cardiomyopathy patients
					All cardiomyopathy vs gnomAD		Pediatric cardiomyopathy vs gnomAD		Adult cardiomyopathy vs gnomAD
Variant type/Filtering	Pediatric (n=471)	Adult (n=926)	All (n=1397)	gnomAD (n=125,748)	p-value	OR (95% CI)	p-value	OR (95% CI)	p-value	OR (95% CI)
Rare Missense
Unique variant count	62	116	178	4279
Burden, n(%)	62 (13.16)	119 (12.85)	181 (12.96)	13713 (10.91)	0.018	1.22 (1.03-1.42)	0.12	1.24 (0.93-1.62)	0.06	1.2 (0.98-1.46)
Rare missense + SIFT + PolyPhen
Unique variant count	8	47	54	1632
Burden, n(%)	8 (1.7)	47 (5.08)	55 (3.94)	4998 (3.97)	1	0.99 (0.74-1.30)	0.009	0.42 (0.17-0.83)	0.09	1.29 (0.94-1.74)
Rare missense + SIFT + PolyPhen + CADD (>=20)
Unique variant count	7	43	50	1535
Burden, n(%)	7 (1.49)	44 (4.75)	51 (3.65)	4750 (3.86)	0.88	0.97 (0.71-1.28)	0.005	0.38 (0.15-0.79)	0.12	1.27 (0.92-1.72)
Rare LoF
Unique variant count	5	16	21	494
Burden, n(%)	5 (1.06)	13 (1.40)	18 (1.29)	987 (0.78)	0.045	1.65 (0.97-2.63)	0.42	1.36 (0.43-3.20)	0.058	1.80 (0.95-3.11)
Rare LoF + LOFTEE (HC)
Unique variant count	5	16	21	465
Burden, n(%)	5 (1.06)	13 (1.40)	18 (1.29)	945 (0.75)	0.028	1.72 (1.01-2.75)	0.41	1.42 (0.46-3.34)	0.033	1.88 (0.99-3.25)
CADD, Combined Annotation Dependent Depletion; gnomAD, Genome Aggregation Database; HC, high confidence; LoF, loss of function; OR, odds ratio; p value for cardiomyopathy cases versus gnomAD; CI, 95% confidence interval

## Sheet: Table S5 Gene categories by age
Supplementary Table S5. Variant burden by cardiomyopathy gene categories stratified by age
	Pediatric		Adult		Statistics (Pediatric vs. Adult)
Gene Category	n of carriers	% carriers	n of carriers	% carriers	p-value	FDR	Odds ratio	95% CI
All cardiomyopathy
Sarcomeric	101	21.443	121	13.068	7.15e-05	0.000572	1.815	1.34-2.45
Z-disc	17	3.609	22	2.376	0.25	0.6176	1.538	0.76-3.07
Cytoskeletal	26	5.52	44	4.752	0.622	0.710857	1.171	0.68-1.97
Structural	43	9.13	100	10.8	0.379	0.6176	0.83	0.56-1.22
Signaling	24	5.096	57	6.156	0.496	0.661333	0.819	0.48-1.36
RAS	10	2.123	24	2.592	0.724	0.724	0.815	0.34-1.79
Desmosomal	16	3.397	42	4.536	0.386	0.6176	0.74	0.38-1.36
Channel	8	1.699	27	2.916	0.232	0.6176	0.576	0.22-1.32
Hypertrophic cardiomyopathy
Sarcomeric	60	26.905	71	13.026	5.74e-06	4.592e-05	2.454	1.63-3.68
Z-disc	6	2.69	11	2.017	0.761	0.957	1.342	0.40-4.02
Cytoskeletal	8	3.587	23	4.22	0.84	0.957	0.845	0.32-1.99
Structural	18	8.071	52	9.54	0.614	0.957	0.833	0.45-1.49
Signaling	7	3.137	34	6.237	0.119	0.476	0.487	0.18-1.14
RAS	7	3.138	15	2.749	0.957	0.957	1.145	0.39-3.03
Desmosomal	6	2.69	17	3.119	0.934	0.957	0.859	0.27-2.32
Channel	4	1.793	12	2.201	0.935	0.957	0.811	0.19-2.72
Dilated cardiomyopathy
Sarcomeric	28	15.999	39	15	0.882	0.882	1.079	0.61-1.89
Z-disc	8	4.571	6	2.308	0.301	0.795429	2.025	0.60-7.21
Cytoskeletal	12	6.857	13	5	0.544	0.795429	1.398	0.57-3.41
Structural	21	11.999	39	15.002	0.454	0.795429	0.773	0.41-1.41
Signaling	14	7.999	17	6.539	0.696	0.795429	1.242	0.55-2.76
RAS	2	1.142	6	2.309	0.601	0.795429	0.49	0.05-2.78
Desmosomal	4	2.285	17	6.54	0.0717	0.2868	0.335	0.08-1.05
Channel	1	0.571	12	4.616	0.0322	0.2576	0.119	0.00-0.82
FDR, false discovery rate; CI, 95% confidence intervals; VCD, Visualizing Categorical Data

## Sheet: Table S6 Structural variants
Supplementary Table S6. Rare structural variants in cardiomyopathy patients (n=1397) in MYH7, MYL3, OBSCN, TNNT2, TTN, and VCL
Region (hg19)	Region (hg38)	Type	Gene	gnomAD v2.1 allele frequency	ACMG interpretation	ClinVar	Diagnosis	Cohort	Comments
chr1:228333373-228532978	chr1:228145672-228345277	Deletion	OBSCN	0	Likely Pathogenic	Not reported	Hypertrophic cardiomyopathy	Pediatric	5' end of gene and majority of protein coding sequence are deleted
chr1:228432440-228433556	chr1:228244739-228245855	Deletion	OBSCN	0	Variant of Uncertain Significance	Not reported	Dilated cardiomyopathy	Adult	1 whole exon is deleted, reading frame is preserved with <10% of protein affected
chr1:228464977-228465040	chr1:228277276-228277339	Deletion	OBSCN	0	Likely Pathogenic	Not reported	Dilated cardiomyopathy	Adult	1 whole exon is deleted, disrupts reading frame
chr1:228480831-228483046	chr1:228293130-228295345	Deletion	OBSCN	0	Variant of Uncertain Significance	Not reported	Hypertrophic cardiomyopathy	Pediatric	3 whole exons are deleted, reading frame is preserved with <10% of protein affected
chr2:179495177-179495673	chr2:178630450-178630946	Deletion	TTN	0	Likely Pathogenic	Not reported	Dilated cardiomyopathy	Adult	1 whole exon is deleted, disrupts reading frame, I-band, exon has PSI=100
chr2:179498507-179501934	chr2:178633780-178637207	Deletion	TTN	0	Variant of Uncertain Significance	Not reported	Dilated cardiomyopathy	Pediatric	7 whole exons are deleted, reading frame is preserved with <10% of protein affected, I-band, all exons have PSI=100

## Sheet: Table S7 Sex differences
Supplementary Table S7. Variant burden in cardiomyopathy genes stratified by sex (limited to genes with at least 5 variants)
All cardiomyopathy		Male (n=871)		Female (n=526)		Fisher's Exact Test Statistics			glm Statistics			VCD package statistics
Gene	Gene category	n of carriers	% carriers	n of carriers	% carriers	Odds ratio	P-value	FDR	Odds ratio	P-value	FDR	Odds ratio	CI
LDB3	Z-disc	2	0.23	5	0.951	0.24	0.111	1	0.302	0.161	0.974	0.273	0.06-1.22
HCN4	Channel	2	0.23	5	0.951	0.24	0.111	1	0.261	0.113	0.974	0.273	0.06-1.22
CSRP3	Z-disc	5	0.574	0	0	Inf	0.164	1	974592	0.972	0.974	6.684	0.37-121.12
RYR2	Channel	6	0.689	8	1.521	0.449	0.166	1	0.469	0.169	0.974	0.458	0.16-1.28
RAF1	RAS	4	0.459	6	1.141	0.4	0.191	1	0.359	0.119	0.974	0.415	0.12-1.39
TNNT2	Sarcomeric	8	0.918	8	1.521	0.6	0.311	1	0.68	0.454	0.974	0.6	0.23-1.56
MYBPC3	Sarcomeric	48	5.511	22	4.183	1.336	0.312	1	1.045	0.87	0.974	1.321	0.79-2.2
PKP2	Desmosomal	5	0.574	6	1.141	0.501	0.349	1	0.534	0.309	0.974	0.508	0.16-1.59
CTNNA3	Z-disc	5	0.574	6	1.141	0.501	0.349	1	0.525	0.298	0.974	0.508	0.16-1.59
OBSCN	Structural	45	5.166	21	3.992	1.31	0.363	1	1.324	0.309	0.974	1.294	0.77-2.19
VCL	Z-disc	2	0.23	3	0.57	0.401	0.371	1	0.516	0.476	0.974	0.43	0.08-2.19
MYPN	Structural	6	0.689	6	1.141	0.601	0.384	1	0.678	0.512	0.974	0.601	0.2-1.79
LAMA4	Structural	3	0.344	4	0.76	0.451	0.436	1	0.483	0.352	0.974	0.468	0.12-1.9
CBL	Signaling	3	0.344	4	0.76	0.451	0.436	1	0.404	0.247	0.974	0.468	0.12-1.9
RBM20	Signaling	10	1.148	9	1.711	0.667	0.475	1	0.743	0.532	0.974	0.664	0.27-1.61
NEBL	Structural	4	0.459	4	0.76	0.602	0.484	1	0.594	0.47	0.974	0.602	0.16-2.23
ACTC1	Sarcomeric	4	0.459	4	0.76	0.602	0.484	1	0.74	0.68	0.974	0.602	0.16-2.23
ALPK3	Signaling	11	1.263	9	1.711	0.735	0.495	1	0.571	0.221	0.974	0.728	0.31-1.73
ACTN2	Z-disc	7	0.804	2	0.38	2.122	0.497	1	2.349	0.295	0.974	1.82	0.43-7.65
BAG3	Signaling	5	0.574	5	0.951	0.602	0.516	1	0.841	0.787	0.974	0.602	0.18-1.97
PRDM16	Signaling	5	0.574	5	0.951	0.602	0.516	1	0.673	0.542	0.974	0.602	0.18-1.97
TTN	Sarcomeric	27	3.1	20	3.802	0.809	0.541	1	1.139	0.676	0.974	0.805	0.45-1.44
DSC2	Desmosomal	4	0.459	1	0.19	2.421	0.656	1	2.199	0.492	0.974	1.817	0.29-11.57
LMNA	Structural	3	0.344	3	0.57	0.603	0.678	1	0.86	0.855	0.974	0.603	0.14-2.66
NF1	RAS	3	0.344	3	0.57	0.603	0.678	1	0.565	0.491	0.974	0.603	0.14-2.66
TMEM43	Signaling	5	0.574	2	0.38	1.512	0.717	1	1.557	0.604	0.974	1.332	0.3-5.96
JUP	Desmosomal	6	0.689	2	0.38	1.817	0.718	1	1.639	0.553	0.974	1.576	0.36-6.8
TNNI3	Sarcomeric	6	0.689	2	0.38	1.817	0.718	1	1.78	0.494	0.974	1.576	0.36-6.8
DES	Structural	6	0.689	2	0.38	1.817	0.718	1	1.937	0.425	0.974	1.576	0.36-6.8
MYOM1	Structural	6	0.689	5	0.951	0.723	0.756	1	0.637	0.464	0.974	0.712	0.23-2.23
MYH6	Cytoskeletal	15	1.722	8	1.521	1.135	0.832	1	1.088	0.85	0.974	1.104	0.47-2.57
FLNC	Cytoskeletal	29	3.33	16	3.042	1.098	0.876	1	1.254	0.486	0.974	1.083	0.59-2
MYH7	Sarcomeric	40	4.592	25	4.753	0.965	0.896	1	0.958	0.874	0.974	0.958	0.58-1.59
SCN5A	Channel	7	0.804	4	0.76	1.057	1	1	1.116	0.866	0.974	1.007	0.31-3.26
DSG2	Desmosomal	6	0.689	3	0.57	1.209	1	1	1.184	0.816	0.974	1.123	0.3-4.14
DSP	Desmosomal	16	1.837	9	1.711	1.075	1	1	1.207	0.662	0.974	1.051	0.47-2.35
HCM		Male (n=531)		Female (n=237)		Fisher's Exact Test Statistics			glm Statistics			VCD package statistics
Gene	Gene category	n of carriers	% carriers	n of carriers	% carriers	Odds ratio	P-value	FDR	Odds ratio	P-value	FDR	Odds ratio	CI
NEBL	Structural	2	0.377	3	1.266	0.295	0.174	1	0.311	0.206	0.981	0.316	0.06-1.61
CBL	Signaling	2	0.377	3	1.266	0.295	0.174	1	0.287	0.178	0.981	0.316	0.06-1.61
ALPK3	Signaling	10	1.883	8	3.376	0.55	0.207	1	0.535	0.194	0.981	0.544	0.22-1.36
RAF1	RAS	4	0.753	4	1.688	0.443	0.26	1	0.444	0.259	0.981	0.443	0.12-1.65
CSRP3	Z-disc	5	0.942	0	0	Inf	0.331	1	956608	0.972	0.981	4.962	0.27-90.1
JUP	Desmosomal	5	0.942	0	0	Inf	0.331	1	936817	0.972	0.981	4.962	0.27-90.1
MYPN	Structural	5	0.942	0	0	Inf	0.331	1	1.02042e+06	0.972	0.981	4.962	0.27-90.1
TTN	Sarcomeric	3	0.565	3	1.266	0.444	0.379	1	0.415	0.286	0.981	0.444	0.1-1.97
RYR2	Channel	3	0.565	3	1.266	0.444	0.379	1	0.436	0.313	0.981	0.444	0.1-1.97
TNNT2	Sarcomeric	3	0.565	3	1.266	0.444	0.379	1	0.453	0.337	0.981	0.444	0.1-1.97
DSP	Desmosomal	7	1.318	1	0.422	3.149	0.446	1	3.221	0.276	0.981	2.255	0.39-13.1
MYH6	Cytoskeletal	11	2.072	3	1.266	1.649	0.567	1	1.728	0.409	0.981	1.48	0.44-4.95
OBSCN	Structural	24	4.52	13	5.485	0.816	0.586	1	0.797	0.523	0.981	0.803	0.41-1.59
DSG2	Desmosomal	3	0.565	2	0.844	0.668	0.647	1	0.65	0.639	0.981	0.624	0.12-3.18
TNNI3	Sarcomeric	3	0.565	2	0.844	0.668	0.647	1	0.67	0.663	0.981	0.624	0.12-3.18
RBM20	Signaling	5	0.942	1	0.422	2.241	0.672	1	2.159	0.484	0.981	1.647	0.27-10.08
CTNNA3	Z-disc	5	0.942	1	0.422	2.241	0.672	1	2.323	0.445	0.981	1.647	0.27-10.08
MYOM1	Structural	5	0.942	3	1.266	0.742	0.708	1	0.748	0.695	0.981	0.7	0.18-2.7
MYBPC3	Sarcomeric	45	8.475	18	7.595	1.126	0.776	1	1.131	0.673	0.981	1.11	0.63-1.95
FLNC	Cytoskeletal	12	2.26	4	1.688	1.346	0.787	1	1.319	0.635	0.981	1.249	0.42-3.71
MYH7	Sarcomeric	30	5.65	13	5.485	1.032	1	1	1.097	0.792	0.981	1.011	0.52-1.96
DCM		Male (n=227)		Female (n=208)		Fisher's Exact Test Statistics			glm Statistics			VCD package statistics
Gene	Gene category	n of carriers	% carriers	n of carriers	% carriers	Odds ratio	P-value	FDR	Odds ratio	P-value	FDR	Odds ratio	CI
OBSCN	Structural	19	8.37	6	2.885	3.068	0.0216	0.6222	3.202	0.0164	0.836	2.914	1.17-7.23
CTNNA3	Z-disc	0	0	5	2.404	0	0.0244	0.6222	0	0.981	0.991	0.081	0-1.48
MYH6	Cytoskeletal	1	0.441	5	2.404	0.18	0.108	1	0.161	0.0982	0.991	0.245	0.04-1.51
MYPN	Structural	1	0.441	5	2.404	0.18	0.108	1	0.185	0.128	0.991	0.245	0.04-1.51
MYH7	Sarcomeric	7	3.084	3	1.442	2.17	0.343	1	2.259	0.253	0.991	1.997	0.55-7.2
TTN	Sarcomeric	23	10.132	16	7.692	1.352	0.405	1	1.4	0.334	0.991	1.341	0.69-2.59
FLNC	Cytoskeletal	11	4.846	7	3.365	1.461	0.479	1	1.43	0.472	0.991	1.427	0.56-3.65
RBM20	Signaling	5	2.203	7	3.365	0.647	0.563	1	0.608	0.406	0.991	0.664	0.22-2.03
MYBPC3	Sarcomeric	2	0.881	3	1.442	0.608	0.673	1	0.634	0.623	0.991	0.651	0.13-3.34
LMNA	Structural	2	0.881	3	1.442	0.608	0.673	1	0.513	0.469	0.991	0.651	0.13-3.34
TNNT2	Sarcomeric	5	2.203	3	1.442	1.538	0.726	1	1.411	0.648	0.991	1.451	0.37-5.62
BAG3	Signaling	4	1.762	5	2.404	0.729	0.743	1	0.706	0.61	0.991	0.745	0.21-2.63
DSP	Desmosomal	8	3.524	6	2.885	1.229	0.79	1	1.158	0.79	0.991	1.206	0.43-3.41
RYR2	Channel	3	1.322	3	1.442	0.915	1	1	0.921	0.921	0.991	0.915	0.21-4.08
FDR, false discovery rate; CI, 95% confidence intervals; VCD, Visualizing Categorical Data

## Sheet: Table S8 Gene categories by sex
Supplementary Table S8. Variant burden by cardiomyopathy gene categories stratified by sex
	Male		Female		Statistics (Male vs. Female)
Gene Category	n of carriers	% carriers	n of carriers	% carriers	p-value	FDR	Odds ratio	95% CI
All cardiomyopathy
Cytoskeletal	46	5.282	24	4.563	0.614	0.96	1.17	0.69-2.02
Desmosomal	37	4.248	21	3.992	0.89	1	1.07	0.6-1.94
Structural	92	10.562	52	9.884	0.717	0.96	1.08	0.74-1.57
Sarcomeric	138	15.843	84	15.969	1	1	0.99	0.73-1.35
Signaling	45	5.167	36	6.844	0.196	0.63	0.74	0.46-1.2
Z-disc	21	2.412	18	3.422	0.315	0.63	0.7	0.35-1.4
RAS	18	2.068	16	3.041	0.283	0.63	0.67	0.32-1.42
Channel	18	2.067	18	3.422	0.162	0.63	0.6	0.29-1.23
Hypertrophic cardiomyopathy
Cytoskeletal	24	4.52	7	2.954	0.427	0.81	1.55	0.64-4.34
Desmosomal	18	3.39	5	2.11	0.492	0.81	1.63	0.57-5.67
Structural	49	9.229	22	9.283	1	1	0.99	0.57-1.77
Sarcomeric	88	16.574	43	18.144	0.604	0.81	0.9	0.59-1.38
Signaling	28	5.272	13	5.486	0.864	0.99	0.96	0.47-2.06
Z-disc	13	2.449	4	1.688	0.605	0.81	1.46	0.45-6.22
RAS	12	2.258	10	4.22	0.16	0.81	0.53	0.2-1.38
Channel	10	1.883	7	2.954	0.426	0.81	0.63	0.21-1.98
Dilated cardiomyopathy
Cytoskeletal	13	5.728	12	5.769	1	1	0.99	0.41-2.44
Desmosomal	14	6.169	7	3.366	0.187	0.42	1.88	0.69-5.64
Structural	36	15.862	24	11.541	0.212	0.42	1.44	0.8-2.64
Sarcomeric	40	17.623	27	12.98	0.187	0.42	1.43	0.82-2.54
Signaling	14	6.169	17	8.173	0.459	0.61	0.74	0.33-1.64
Z-disc	3	1.322	11	5.289	0.0271	0.22	0.24	0.04-0.93
RAS	4	1.763	4	1.924	1	1	0.91	0.17-4.98
Channel	5	2.204	8	3.846	0.402	0.61	0.56	0.14-1.99
FDR, false discovery rate; CI, 95% confidence intervals; VCD, Visualizing Categorical Data
